# Supplementary material for: A highly conserved pocket on PP2A‐B56 is required for hSgo1 binding and cohesion protection during mitosis
Source: EMBO Rep. 2021 May 11;22(7):e52295. doi: 10.15252/embr.202052295 (PMC8256288; doi:10.15252/embr.202052295)
Supplement: Supplementary file 2 — Dataset EV1 [file EMBR-22-e52295-s001.xlsx]

## Sheet: Legend
Dataset EV1: Mass spectrometry analysis of TurboID-hSgo1 samples.

## Sheet: description Sgo1 BioID
Column	Description
name	protein name
accession	protein accession
description	protein description
xcorr_max	maximum xcorr parameter for protein identification
dcn_max	maximum dcn parameter for protein identification
ppm_min	minimum part per million parameter for protein identification
log2 ratio +/- biotin	log2 ratio of Sgo1 - biotin by Sgo1 + biotin replicates
pvalue	pvalue of log2 ratio
tp[-biotin_1]	total peptide count Sgo1 - biotin replicate 1
up[-biotin_1]	unique peptide count Sgo1 - biotin replicate 1
um[-biotin_1]	unique match count Sgo1 - biotin replicate 1
tp[-biotin_2]	total peptide count Sgo1 - biotin replicate 2
up[-biotin_2]	unique peptide count Sgo1 - biotin replicate 2
um[-biotin_2]	unique match count Sgo1 - biotin replicate 2
tp[-biotin_3]	total peptide count Sgo1 - biotin replicate 3
up[-biotin_3]	unique peptide count Sgo1 - biotin replicate 3
um[-biotin_3]	unique match count Sgo1 - biotin replicate 3
tp[+biotin_1]	total peptide count Sgo1 + biotin replicate 1
up[+biotin_1]	unique peptide count Sgo1 + biotin replicate 1
um[+biotin_1]	unique match count Sgo1 + biotin replicate 1
tp[+biotin_2]	total peptide count Sgo1 + biotin replicate 2
up[+biotin_2]	unique peptide count Sgo1 + biotin replicate 2
um[+biotin_2]	unique match count Sgo1 + biotin replicate 2
tp[+biotin_3]	total peptide count Sgo1 + biotin replicate 3
up[+biotin_3]	unique peptide count Sgo1 + biotin replicate 3
um[+biotin_3]	unique match count Sgo1 + biotin replicate 3
log2 [-biotin_1]	log2 transformed area Sgo1 - biotin replicate 1
log2 [-biotin_2]	log2 transformed area Sgo1 - biotin replicate 2
log2 [-biotin_3]	log2 transformed area Sgo1 - biotin replicate 3
log2 [+biotin_1]	log2 transformed area Sgo1 + biotin replicate 1
log2 [+biotin_2]	log2 transformed area Sgo1 + biotin replicate 2
log2 [+biotin_3]	log2 transformed area Sgo1 + biotin replicate 3

## Sheet: Sgo1 BioID
name	accession	description	xcorr_max	dcn_max	ppm_min	log2 ratio +/- biotin	pvalue	tp[-biotin_1]	up[-biotin_1]	um[-biotin_1]	tp[-biotin_2]	up[-biotin_2]	um[-biotin_2]	tp[-biotin_3]	up[-biotin_3]	um[-biotin_3]	tp[+biotin_1]	up[+biotin_1]	um[+biotin_1]	tp[+biotin_2]	up[+biotin_2]	um[+biotin_2]	tp[+biotin_3]	up[+biotin_3]	um[+biotin_3]	log2 [-biotin_1]	log2 [-biotin_2]	log2 [-biotin_3]	log2 [+biotin_1]	log2 [+biotin_2]	log2 [+biotin_3]
SGOL1_HUMAN	Q5FBB7	Shugoshin-like 1 OS=Homo sapiens GN=SGOL1 PE=1 SV=1	6.105	0.7658	0.009453	0	1	27	20	20	20	14	14	19	15	15	21	15	15	18	12	12	18	13	13	25.3544	25.3544	25.3544	25.3544	25.3544	25.3544
CASC5_HUMAN	Q8NG31	Protein CASC5 OS=Homo sapiens GN=CASC5 PE=1 SV=3	5.317	0.7645	0.038287	7.24174	0.000404667	1	1	1	1	1	1	4	4	4	47	44	44	61	56	56	42	40	40	14.5254	14.9844	16.4947	21.9825	22.9177	22.8296
BOREA_HUMAN	Q53HL2	Borealin OS=Homo sapiens GN=CDCA8 PE=1 SV=2	4.424	0.7254	0.050054	7.09913	0.00135477	0	0	0	0	0	0	1	1	1	13	12	12	13	11	11	12	11	11	15.5363	17.0062	17.9571	23.3127	23.4574	25.0268
SOGA2_HUMAN	Q9Y4B5	Protein SOGA2 OS=Homo sapiens GN=SOGA2 PE=1 SV=5	5.319	0.7726	0.005819	6.92023	0.000966507	1	1	1	0	0	0	0	0	0	46	40	36	49	45	43	25	25	24	13.7909	16.4346	14.8519	21.8748	22.3422	21.6211
ERF3A_HUMAN	P15170	Eukaryotic peptide chain release factor GTP-binding subunit ERF3A OS=Homo sapiens GN=GSPT1 PE=1 SV=1	3.192	0.6147	0.08633	6.64063	0.000603798	0	0	0	0	0	0	0	0	0	8	7	2	8	7	2	6	6	2	15.9638	15.757	13.8502	21.6966	21.857	21.9392
BUB1_HUMAN	O43683	Mitotic checkpoint serine/threonine-protein kinase BUB1 OS=Homo sapiens GN=BUB1 PE=1 SV=1	5.349	0.754	0.000414	6.34507	0.000112271	1	1	1	0	0	0	3	3	3	36	26	26	32	26	26	23	20	20	16.0331	17.0287	17.2583	22.7914	23.1215	23.4423
SQSTM_HUMAN	Q13501	Sequestosome-1 OS=Homo sapiens GN=SQSTM1 PE=1 SV=1	5.742	0.716	0.147252	6.26142	0.00518394	1	1	1	0	0	0	0	0	0	8	5	5	6	5	5	4	3	3	17.1109	17.4015	13.9645	22.0473	22.9107	22.3033
ERF3B_HUMAN	Q8IYD1	Eukaryotic peptide chain release factor GTP-binding subunit ERF3B OS=Homo sapiens GN=GSPT2 PE=1 SV=2	3.192	0.5855	0.08633	6.04283	0.00378411	0	0	0	0	0	0	0	0	0	6	5	0	6	5	0	4	4	0	13.3526	16.7866	15.1739	20.9518	21.3873	21.1025
AURKB_HUMAN	Q96GD4	Aurora kinase B OS=Homo sapiens GN=AURKB PE=1 SV=3	4.406	0.7576	0.080476	5.92841	0.00794429	2	2	2	1	1	1	4	4	4	23	19	17	16	16	15	30	22	20	18.7068	18.0552	20.9057	24.4466	24.1774	26.8288
2A5D_HUMAN	Q14738	Serine/threonine-protein phosphatase 2A 56 kDa regulatory subunit delta isoform OS=Homo sapiens GN=PPP2R5D PE=1 SV=1	4.316	0.6935	0.037284	5.89972	1.83074e-05	1	1	0	0	0	0	0	0	0	17	14	11	15	14	10	11	10	7	17.168	17.0835	16.5338	22.5378	23.0137	22.933
RA1L2_HUMAN	Q32P51	Heterogeneous nuclear ribonucleoprotein A1-like 2 OS=Homo sapiens GN=HNRNPA1L2 PE=2 SV=2	4.012	0.7286	0.012088	5.64641	0.0105466	0	0	0	0	0	0	2	2	0	8	7	0	7	6	0	6	5	0	15.4177	16.2814	19.4947	22.5863	22.9348	22.6119
AURKA_HUMAN	O14965	Aurora kinase A OS=Homo sapiens GN=AURKA PE=1 SV=2	3.809	0.65	0.092183	5.60421	0.0220971	1	1	1	0	0	0	2	2	2	3	3	2	6	6	5	4	4	2	15.1857	15.1132	17.8759	19.477	21.7175	23.7928
JUNB_HUMAN	P17275	Transcription factor jun-B OS=Homo sapiens GN=JUNB PE=1 SV=1	3.4	0.6549	0.154899	5.57254	0.000365354	0	0	0	0	0	0	0	0	0	3	3	3	3	3	3	1	1	1	15.5177	16.087	15.0319	21.2951	21.6959	20.3633
AURKC_HUMAN	Q9UQB9	Aurora kinase C OS=Homo sapiens GN=AURKC PE=1 SV=1	2.495	0.514	0.110597	5.50494	0.0233265	0	0	0	0	0	0	0	0	0	2	2	0	1	1	0	2	2	0	14.4985	17.243	17.2226	19.7861	21.6176	24.0752
TYDP2_HUMAN	O95551	Tyrosyl-DNA phosphodiesterase 2 OS=Homo sapiens GN=TDP2 PE=1 SV=1	3.12	0.6705	0.180625	5.4434	0.000457614	0	0	0	0	0	0	0	0	0	5	4	4	4	4	4	2	2	2	15.3987	16.9125	15.3319	21.31	21.3485	21.3148
SGOL2_HUMAN	Q562F6	Shugoshin-like 2 OS=Homo sapiens GN=SGOL2 PE=1 SV=2	6.54	0.7823	0.000605	5.38087	0.0086485	6	6	6	1	1	1	12	12	12	60	43	43	51	39	39	40	34	34	18.8442	16.6796	20.4804	23.7125	23.9924	24.4419
TDIF2_HUMAN	Q5QJE6	Deoxynucleotidyltransferase terminal-interacting protein 2 OS=Homo sapiens GN=DNTTIP2 PE=1 SV=2	3.925	0.7186	0.140205	5.37617	0.00526194	0	0	0	0	0	0	0	0	0	8	8	8	10	10	10	5	5	5	14.4861	17.3702	14.6668	20.7539	21.4223	20.4753
TNK1_HUMAN	Q13470	Non-receptor tyrosine-protein kinase TNK1 OS=Homo sapiens GN=TNK1 PE=1 SV=3	3.696	0.6679	0.376839	5.31903	0.0023399	1	1	1	0	0	0	0	0	0	8	8	8	13	13	13	6	6	6	16.2918	17.7107	15.2662	21.1242	22.0752	22.0264
2A5G_HUMAN	Q13362	Serine/threonine-protein phosphatase 2A 56 kDa regulatory subunit gamma isoform OS=Homo sapiens GN=PPP2R5C PE=1 SV=3	2.821	0.6373	0.037284	5.31565	0.0142023	1	1	0	0	0	0	0	0	0	4	3	0	5	4	0	5	4	1	17.3149	17.3423	13.5644	20.9073	21.5196	21.7416
DEPD7_HUMAN	Q96QD5	DEP domain-containing protein 7 OS=Homo sapiens GN=DEPDC7 PE=1 SV=1	3.403	0.6823	0.330514	5.28186	0.0432458	0	0	0	0	0	0	0	0	0	3	3	3	3	3	3	1	1	1	16.3718	15.809	13.9145	18.9323	23.9444	19.0643
IF4B_HUMAN	P23588	Eukaryotic translation initiation factor 4B OS=Homo sapiens GN=EIF4B PE=1 SV=2	3.583	0.8319	0.072047	5.23657	0.0237664	0	0	0	0	0	0	0	0	0	10	10	10	13	12	12	6	6	6	13.8311	18.2175	13.8109	20.3526	20.8473	20.3693
BUB3_HUMAN	O43684	Mitotic checkpoint protein BUB3 OS=Homo sapiens GN=BUB3 PE=1 SV=1	5.397	0.7882	0.09907	5.02676	0.0504484	1	1	1	0	0	0	6	6	6	8	7	7	9	8	8	13	11	11	18.0106	15.8193	21.5637	22.6138	22.9043	24.9559
MCM10_HUMAN	Q7L590	Protein MCM10 homolog OS=Homo sapiens GN=MCM10 PE=1 SV=2	2.845	0.6039	0.103944	5.01158	0.000444147	0	0	0	0	0	0	0	0	0	13	13	13	10	10	10	8	8	8	14.9313	16.4276	15.4476	20.9496	20.5175	20.3742
RED_HUMAN	Q13123	Protein Red OS=Homo sapiens GN=IK PE=1 SV=3	3.226	0.6174	0.012401	4.88596	0.000758082	0	0	0	0	0	0	0	0	0	4	4	4	7	7	7	2	2	2	14.0648	15.0302	15.3488	18.9814	20.0969	20.0234
DCR1A_HUMAN	Q6PJP8	DNA cross-link repair 1A protein OS=Homo sapiens GN=DCLRE1A PE=1 SV=3	3.209	0.709	0.026205	4.85031	0.000414103	0	0	0	0	0	0	0	0	0	8	8	8	9	9	9	4	4	4	14.0402	15.1935	15.4483	19.8496	19.8698	19.5135
BUB1B_HUMAN	O60566	Mitotic checkpoint serine/threonine-protein kinase BUB1 beta OS=Homo sapiens GN=BUB1B PE=1 SV=3	5.68	0.7596	0.004152	4.82962	0.000158296	13	12	12	5	5	5	14	14	14	60	42	42	62	45	45	50	38	38	20.6683	19.8957	20.8738	24.9489	25.4386	25.5392
SOGA1_HUMAN	O94964	Protein SOGA1 OS=Homo sapiens GN=SOGA1 PE=1 SV=2	3.903	0.6918	0.039653	4.80947	0.00373191	0	0	0	0	0	0	0	0	0	26	25	22	27	27	25	10	10	9	15.3202	17.4374	15.111	20.8151	21.2186	20.2633
CDCA2_HUMAN	Q69YH5	Cell division cycle-associated protein 2 OS=Homo sapiens GN=CDCA2 PE=1 SV=2	4.47	0.7519	0.022319	4.80036	0.0058287	3	3	3	0	0	0	6	6	6	21	16	16	16	14	14	14	13	13	17.9702	16.0694	19.1314	22.5021	22.424	22.6459
DIDO1_HUMAN	Q9BTC0	Death-inducer obliterator 1 OS=Homo sapiens GN=DIDO1 PE=1 SV=5	3.401	0.69	0.071161	4.71864	0.0022028	0	0	0	0	0	0	1	1	1	15	15	15	16	16	16	11	11	11	14.4453	16.2856	14.1832	19.5203	19.9555	19.5942
SYF1_HUMAN	Q9HCS7	Pre-mRNA-splicing factor SYF1 OS=Homo sapiens GN=XAB2 PE=1 SV=2	4.353	0.7481	0.025212	4.52073	0.00264833	9	9	9	2	2	2	7	7	7	41	31	31	39	35	35	26	23	23	19.562	17.7624	19.9455	23.4415	23.7618	23.6288
TPX2_HUMAN	Q9ULW0	Targeting protein for Xklp2 OS=Homo sapiens GN=TPX2 PE=1 SV=2	6.832	0.7129	0.003286	4.51218	0.00742573	12	12	12	2	2	2	11	11	11	46	34	34	37	32	32	30	26	26	20.9234	18.4049	21.25	24.6238	24.7928	24.6982
ADNP_HUMAN	Q9H2P0	Activity-dependent neuroprotector homeobox protein OS=Homo sapiens GN=ADNP PE=1 SV=1	4.484	0.712	0.025969	4.47425	2.44634e-05	1	1	1	0	0	0	0	0	0	13	11	11	14	14	14	9	8	8	15.4601	15.6977	15.6276	19.7061	20.3417	20.1604
PRPF3_HUMAN	O43395	U4/U6 small nuclear ribonucleoprotein Prp3 OS=Homo sapiens GN=PRPF3 PE=1 SV=2	3.872	0.6811	0.049424	4.41851	0.0133826	2	2	2	0	0	0	0	0	0	7	7	7	12	11	11	3	3	3	17.3447	16.3853	14.0087	20.3161	20.9095	19.7687
CX056_HUMAN	Q9H5V9	UPF0428 protein CXorf56 OS=Homo sapiens GN=CXorf56 PE=1 SV=1	2.881	0.7268	0.124227	4.38026	0.0190746	0	0	0	0	0	0	0	0	0	2	2	2	2	2	2	1	1	1	13.5663	16.8397	17.14	20.005	20.4654	20.2164
PP1A_HUMAN	P62136	Serine/threonine-protein phosphatase PP1-alpha catalytic subunit OS=Homo sapiens GN=PPP1CA PE=1 SV=1	3.201	0.6457	0.040547	4.35613	0.0330125	0	0	0	0	0	0	1	1	0	2	2	0	2	1	0	4	3	2	15.1953	16.8486	18.9478	20.551	20.5088	23.0004
CEBPZ_HUMAN	Q03701	CCAAT/enhancer-binding protein zeta OS=Homo sapiens GN=CEBPZ PE=1 SV=3	4.289	0.6656	0.064727	4.32083	0.00530571	0	0	0	0	0	0	0	0	0	11	11	11	13	13	13	5	5	5	14.3318	16.7507	16.3129	19.8242	20.6143	19.9193
YAP1_HUMAN	P46937	Yorkie homolog OS=Homo sapiens GN=YAP1 PE=1 SV=2	3.083	0.5641	0.127333	4.25918	0.00211352	0	0	0	0	0	0	0	0	0	2	2	2	2	2	2	2	2	2	14.714	16.2033	14.4526	18.8702	19.6611	19.6161
EXOSX_HUMAN	Q01780	Exosome component 10 OS=Homo sapiens GN=EXOSC10 PE=1 SV=2	4.047	0.6667	0.089281	4.22136	9.57991e-06	1	1	1	0	0	0	1	1	1	10	10	10	8	8	8	7	7	7	15.5416	15.5602	15.3196	19.4392	19.7953	19.851
PP1B_HUMAN	P62140	Serine/threonine-protein phosphatase PP1-beta catalytic subunit OS=Homo sapiens GN=PPP1CB PE=1 SV=3	3.201	0.6814	0.040547	4.17185	0.0329042	0	0	0	0	0	0	1	1	0	4	3	1	2	1	0	2	1	0	14.7395	16.9232	18.9478	20.633	20.5088	21.9842
2A5E_HUMAN	Q16537	Serine/threonine-protein phosphatase 2A 56 kDa regulatory subunit epsilon isoform OS=Homo sapiens GN=PPP2R5E PE=1 SV=1	2.298	0.6218	0.037284	4.15071	0.00503673	0	0	0	0	0	0	0	0	0	4	4	1	3	3	0	3	3	0	14.2961	16.8255	15.2674	19.4714	19.798	19.5718
RAB1C_HUMAN	Q92928	Putative Ras-related protein Rab-1C OS=Homo sapiens GN=RAB1C PE=5 SV=2	2.218	0.4265	0.786739	4.08711	0.0265862	0	0	0	0	0	0	0	0	0	1	1	0	1	1	0	2	2	0	15.6152	16.0025	13.5685	18.2843	18.1698	20.9934
CBX3_HUMAN	Q13185	Chromobox protein homolog 3 OS=Homo sapiens GN=CBX3 PE=1 SV=4	4.164	0.6848	0.100943	4.07744	0.0102379	1	1	1	0	0	0	1	1	1	4	3	2	4	3	2	5	4	3	18.6529	16.8866	19.589	21.9182	22.1856	23.257
CDCA5_HUMAN	Q96FF9	Sororin OS=Homo sapiens GN=CDCA5 PE=1 SV=1	2.87	0.5609	0.069474	4.04114	0.00126558	0	0	0	0	0	0	0	0	0	3	3	3	1	1	1	2	2	2	15.0761	16.4588	16.0945	20.134	19.3635	20.2554
MTR1_HUMAN	Q8N1G2	Cap-specific mRNA (nucleoside-2'-O-)-methyltransferase 1 OS=Homo sapiens GN=FTSJD2 PE=1 SV=1	2.694	0.5432	0.168565	3.97275	0.000500197	1	1	1	0	0	0	0	0	0	8	7	7	7	7	7	4	4	4	15.7837	16.2294	15.0289	19.3392	19.7514	19.8696
SNW1_HUMAN	Q13573	SNW domain-containing protein 1 OS=Homo sapiens GN=SNW1 PE=1 SV=1	2.986	0.5865	0.073952	3.96681	0.0323602	0	0	0	0	0	0	0	0	0	5	5	5	11	11	11	2	2	2	13.8907	17.7966	16.3431	19.3427	20.8953	19.6929
SMHD1_HUMAN	A6NHR9	Structural maintenance of chromosomes flexible hinge domain-containing protein 1 OS=Homo sapiens GN=SMCHD1 PE=1 SV=2	2.859	0.6717	0.01702	3.91698	0.00534709	0	0	0	0	0	0	1	1	1	15	15	15	9	9	9	5	5	5	14.5499	15.7806	13.4392	18.79	18.0609	18.6697
ZC11A_HUMAN	O75152	Zinc finger CCCH domain-containing protein 11A OS=Homo sapiens GN=ZC3H11A PE=1 SV=3	3.008	0.6679	0.004217	3.81887	0.00609931	0	0	0	0	0	0	0	0	0	5	5	5	7	7	7	2	2	2	14.1694	16.6048	15.0744	18.8614	19.2456	19.1981
ROA1_HUMAN	P09651	Heterogeneous nuclear ribonucleoprotein A1 OS=Homo sapiens GN=HNRNPA1 PE=1 SV=5	4.284	0.8144	0.012088	3.80079	0.00815033	2	2	2	1	1	1	3	3	1	12	11	4	11	9	3	9	8	3	17.6798	19.9995	19.7683	22.5338	23.3945	22.9217
KIF22_HUMAN	Q14807	Kinesin-like protein KIF22 OS=Homo sapiens GN=KIF22 PE=1 SV=5	4.019	0.755	0.103753	3.7626	0.0028768	2	2	2	0	0	0	2	2	2	13	13	13	15	15	15	5	5	5	17.4141	16.2468	17.9372	20.7631	21.5349	20.5879
IF4G2_HUMAN	P78344	Eukaryotic translation initiation factor 4 gamma 2 OS=Homo sapiens GN=EIF4G2 PE=1 SV=1	2.137	0.4831	0.226088	3.7539	0.010783	0	0	0	0	0	0	0	0	0	5	5	5	5	5	5	2	2	2	14.4987	15.7987	13.0995	18.2697	18.7034	17.6855
PP1G_HUMAN	P36873	Serine/threonine-protein phosphatase PP1-gamma catalytic subunit OS=Homo sapiens GN=PPP1CC PE=1 SV=1	3.201	0.6457	0.023836	3.68095	0.038233	0	0	0	0	0	0	1	1	0	2	2	0	4	3	2	3	2	1	15.6217	18.7095	18.9478	20.551	21.2944	22.4765
CDC20_HUMAN	Q12834	Cell division cycle protein 20 homolog OS=Homo sapiens GN=CDC20 PE=1 SV=2	3.543	0.6801	0.047978	3.54208	0.00501083	0	0	0	0	0	0	1	1	1	4	4	4	3	3	3	2	2	2	15.0507	16.5513	15.0182	19.2747	19.6244	18.3474
SRC8_HUMAN	Q14247	Src substrate cortactin OS=Homo sapiens GN=CTTN PE=1 SV=2	3.994	0.648	0.019451	3.51691	0.024244	1	1	1	0	0	0	2	2	2	5	5	5	9	8	8	3	3	3	15.1035	15.2453	17.9353	19.2351	20.3714	19.2283
KIF2C_HUMAN	Q99661	Kinesin-like protein KIF2C OS=Homo sapiens GN=KIF2C PE=1 SV=2	2.801	0.7467	0.338416	3.47933	0.0050346	0	0	0	0	0	0	1	1	0	5	4	3	3	3	3	4	4	2	14.4896	15.1896	16.1516	18.4335	18.2939	19.5414
BIEA_HUMAN	P53004	Biliverdin reductase A OS=Homo sapiens GN=BLVRA PE=1 SV=2	2.388	0.6232	0.391502	3.34475	0.0482238	0	0	0	0	0	0	1	1	1	1	1	1	2	2	2	2	2	2	13.8699	16.9566	16.2828	18.069	18.5928	20.4819
IMA1_HUMAN	P52294	Importin subunit alpha-1 OS=Homo sapiens GN=KPNA1 PE=1 SV=3	2.824	0.4005	1.12001	3.27985	0.0457426	0	0	0	0	0	0	0	0	0	2	2	1	2	2	1	1	1	0	13.4866	17.1817	15.9197	18.1919	18.7703	19.4653
INCE_HUMAN	Q9NQS7	Inner centromere protein OS=Homo sapiens GN=INCENP PE=1 SV=3	4.769	0.7757	0.001052	3.26937	0.000154486	36	31	31	22	19	19	28	24	24	75	44	44	70	44	44	57	38	38	23.5863	23.617	22.9885	26.4447	26.8326	26.7226
CP088_HUMAN	Q1ED39	Protein C16orf88 OS=Homo sapiens GN=C16orf88 PE=1 SV=1	3.139	0.554	0.039706	3.22655	0.0014572	0	0	0	0	0	0	0	0	0	2	2	2	3	3	3	1	1	1	14.9373	15.9624	16.0445	18.8812	19.2356	18.5071
PARP1_HUMAN	P09874	Poly [ADP-ribose] polymerase 1 OS=Homo sapiens GN=PARP1 PE=1 SV=4	3.494	0.7708	0.004634	3.20882	0.0159422	2	2	2	0	0	0	0	0	0	10	10	10	15	15	15	3	3	3	17.1731	16.6375	15.3794	19.4507	20.7082	18.6576
SMCA5_HUMAN	O60264	SWI/SNF-related matrix-associated actin-dependent regulator of chromatin subfamily A member 5 OS=Homo sapiens GN=SMARCA5 PE=1 SV=1	3.047	0.5944	0.022377	3.19937	0.00376327	1	1	1	1	1	1	1	1	0	10	10	8	12	12	10	4	4	3	15.883	17.2011	15.7373	19.1649	19.9695	19.2851
GMDS_HUMAN	O60547	GDP-mannose 4,6 dehydratase OS=Homo sapiens GN=GMDS PE=1 SV=1	3.213	0.5751	0.149285	3.16998	0.00748689	1	1	1	0	0	0	1	1	1	4	4	4	3	3	3	4	4	4	15.4528	15.8431	16.8806	18.6606	18.8658	20.1601
MED23_HUMAN	Q9ULK4	Mediator of RNA polymerase II transcription subunit 23 OS=Homo sapiens GN=MED23 PE=1 SV=2	3.431	0.7034	0.213248	3.09145	0.0277314	0	0	0	0	0	0	0	0	0	6	6	6	5	5	5	3	3	3	14.632	17.1006	14.1925	18.1657	18.6068	18.427
RENT1_HUMAN	Q92900	Regulator of nonsense transcripts 1 OS=Homo sapiens GN=UPF1 PE=1 SV=2	3.955	0.6174	0.0928	3.04941	0.0207875	0	0	0	0	0	0	0	0	0	4	4	4	3	3	3	2	2	2	16.0302	15.5268	13.8891	19.2188	17.7041	17.6715
RAB1A_HUMAN	P62820	Ras-related protein Rab-1A OS=Homo sapiens GN=RAB1A PE=1 SV=3	2.218	0.4265	0.786739	3.03745	0.0375161	0	0	0	0	0	0	0	0	0	1	1	0	1	1	0	2	2	0	15.3054	16.4276	16.3547	18.2018	18.0873	20.9109
PPIA_HUMAN	P62937	Peptidyl-prolyl cis-trans isomerase A OS=Homo sapiens GN=PPIA PE=1 SV=2	2.359	0.6159	0.283611	3.02048	0.0325644	1	1	1	0	0	0	0	0	0	2	2	1	2	2	1	2	2	1	18.5223	16.8291	16.368	19.1029	20.236	21.4419
THIO_HUMAN	P10599	Thioredoxin OS=Homo sapiens GN=TXN PE=1 SV=3	3.666	0.6392	0.079671	3.01095	0.0450624	1	1	1	2	2	2	2	2	2	4	4	4	5	5	5	4	4	4	19.1463	21.2144	22.2473	22.9484	23.9762	24.7161
ZN281_HUMAN	Q9Y2X9	Zinc finger protein 281 OS=Homo sapiens GN=ZNF281 PE=1 SV=1	5.387	0.7988	0.021334	2.99188	0.000261345	4	4	4	3	3	3	3	3	3	12	11	11	12	12	12	6	6	6	19.4088	19.8326	19.0424	22.3059	22.5997	22.3539
MAP4_HUMAN	P27816	Microtubule-associated protein 4 OS=Homo sapiens GN=MAP4 PE=1 SV=3	5.047	0.7073	0.017956	2.92522	0.00175594	2	2	2	2	2	2	3	3	3	16	15	15	16	15	15	11	11	11	17.0419	18.1465	18.0608	20.3404	20.9055	20.779
AHNK_HUMAN	Q09666	Neuroblast differentiation-associated protein AHNAK OS=Homo sapiens GN=AHNAK PE=1 SV=2	4.373	0.7462	0.043408	2.91867	0.00062469	6	6	6	3	3	3	5	5	5	24	23	23	50	48	48	19	19	19	16.6931	17.0219	16.66	19.3678	20.2583	19.5049
UBP2L_HUMAN	Q14157	Ubiquitin-associated protein 2-like OS=Homo sapiens GN=UBAP2L PE=1 SV=2	4.157	0.6714	0.087988	2.87012	0.0262908	0	0	0	0	0	0	0	0	0	3	3	3	2	2	2	0	0	0	13.7851	15.1725	13.7382	17.7537	17.8277	15.7247
BRCA1_HUMAN	P38398	Breast cancer type 1 susceptibility protein OS=Homo sapiens GN=BRCA1 PE=1 SV=2	4.256	0.7373	0.051317	2.85107	0.00132784	3	3	3	0	0	0	5	5	5	19	18	18	19	18	18	10	10	10	17.3552	18.3561	17.4195	20.4784	20.853	20.3525
STAG2_HUMAN	Q8N3U4	Cohesin subunit SA-2 OS=Homo sapiens GN=STAG2 PE=1 SV=3	2.933	0.5483	0.1915	2.81818	0.0171018	0	0	0	0	0	0	1	1	0	5	5	2	4	4	1	3	3	2	14.4991	16.8454	16.0734	18.7095	18.254	18.909
MYPN_HUMAN	Q86TC9	Myopalladin OS=Homo sapiens GN=MYPN PE=1 SV=2	2.881	0.4887	0.020614	2.81759	0.0194642	0	0	0	0	0	0	0	0	0	4	4	4	6	6	6	2	2	2	14.8609	16.8958	14.6748	18.238	18.7077	17.9385
LUZP1_HUMAN	Q86V48	Leucine zipper protein 1 OS=Homo sapiens GN=LUZP1 PE=1 SV=2	3.726	0.6379	0.023317	2.7981	0.0187125	0	0	0	0	0	0	0	0	0	4	4	4	6	6	6	4	4	4	14.2104	16.2083	16.0784	17.6113	18.7012	18.5788
PRS8_HUMAN	P62195	26S protease regulatory subunit 8 OS=Homo sapiens GN=PSMC5 PE=1 SV=1	2.892	0.6563	0.013934	2.75903	0.0271733	0	0	0	1	1	1	0	0	0	4	4	3	4	4	4	1	1	0	16.0015	17.8957	15.3147	19.2954	19.5099	18.6837
ORC3_HUMAN	Q9UBD5	Origin recognition complex subunit 3 OS=Homo sapiens GN=ORC3 PE=1 SV=1	3.553	0.6684	0.323382	2.7258	0.0196854	1	1	1	0	0	0	0	0	0	1	1	1	2	2	2	1	1	1	13.6487	15.6539	13.8095	16.4864	17.6289	17.1742
CPNE1_HUMAN	Q99829	Copine-1 OS=Homo sapiens GN=CPNE1 PE=1 SV=1	1.89	0.4217	0.139555	2.71967	0.0486935	0	0	0	0	0	0	0	0	0	1	1	1	1	1	1	2	2	2	13.7042	15.2675	15.1291	16.3297	16.8765	19.0537
YTHD1_HUMAN	Q9BYJ9	YTH domain family protein 1 OS=Homo sapiens GN=YTHDF1 PE=1 SV=1	3.739	0.6504	0.146848	2.63076	0.0498479	0	0	0	0	0	0	0	0	0	2	2	0	3	3	1	1	1	0	13.5473	16.3874	15.7897	17.1119	18.3625	18.1422
KI67_HUMAN	P46013	Antigen KI-67 OS=Homo sapiens GN=MKI67 PE=1 SV=2	4.622	0.775	0.001188	2.58374	0.00318391	20	19	19	5	5	5	18	17	17	60	53	53	61	58	58	45	42	42	19.318	18.2956	19.2051	21.0606	21.5975	21.9118
CQ085_HUMAN	Q53F19	Uncharacterized protein C17orf85 OS=Homo sapiens GN=C17orf85 PE=1 SV=2	3.045	0.6453	0.054287	2.47957	0.00848596	0	0	0	0	0	0	0	0	0	5	5	5	5	5	5	1	1	1	15.1265	16.2472	15.5168	18.4738	18.5351	17.3203
IMB1_HUMAN	Q14974	Importin subunit beta-1 OS=Homo sapiens GN=KPNB1 PE=1 SV=2	2.788	0.6599	0.080675	2.35837	0.00174458	1	1	1	1	1	1	1	1	1	5	5	5	3	3	3	4	4	4	16.2885	16.0738	15.6415	18.2687	17.9729	18.8373
DHX15_HUMAN	O43143	Putative pre-mRNA-splicing factor ATP-dependent RNA helicase DHX15 OS=Homo sapiens GN=DHX15 PE=1 SV=2	2.913	0.644	0.475531	2.33702	0.00270944	0	0	0	0	0	0	1	1	1	2	2	2	4	4	4	1	1	1	15.4362	15.9311	15.709	17.3922	18.4416	18.2536
ANLN_HUMAN	Q9NQW6	Actin-binding protein anillin OS=Homo sapiens GN=ANLN PE=1 SV=2	2.275	0.4659	0.00364	2.32904	0.0237775	0	0	0	0	0	0	0	0	0	3	3	3	8	8	8	2	2	2	15.2881	16.4937	15.1486	17.3446	18.9556	17.6172
RN169_HUMAN	Q8NCN4	E3 ubiquitin-protein ligase RNF169 OS=Homo sapiens GN=RNF169 PE=1 SV=2	2.688	0.5998	0.026984	2.32888	0.039735	0	0	0	0	0	0	0	0	0	4	4	4	2	2	2	1	1	1	14.8466	16.338	14.3558	18.1145	17.8852	16.5274
2A5A_HUMAN	Q15172	Serine/threonine-protein phosphatase 2A 56 kDa regulatory subunit alpha isoform OS=Homo sapiens GN=PPP2R5A PE=1 SV=1	2.054	0.3617	0.398558	2.25602	0.0063826	0	0	0	0	0	0	0	0	0	2	2	0	2	2	0	2	2	0	15.4938	16.4862	16.7346	18.117	18.5399	18.8258
HELLS_HUMAN	Q9NRZ9	Lymphoid-specific helicase OS=Homo sapiens GN=HELLS PE=1 SV=1	6.673	0.8037	0.019909	2.23622	0.00234232	44	37	37	21	21	21	41	33	33	81	58	58	71	54	54	57	46	46	23.8654	23.6845	24.5118	25.8617	26.5591	26.3495
ZFP91_HUMAN	Q96JP5	E3 ubiquitin-protein ligase ZFP91 OS=Homo sapiens GN=ZFP91 PE=1 SV=1	3.254	0.617	0.115515	2.22655	0.00929384	2	2	2	1	1	1	2	2	2	5	5	4	6	5	5	3	3	3	19.745	19.2994	18.4322	21.6866	21.6335	20.8362
PLAK_HUMAN	P14923	Junction plakoglobin OS=Homo sapiens GN=JUP PE=1 SV=3	3.247	0.6383	0.163214	2.19181	0.0370726	4	4	4	1	1	1	2	2	2	11	11	11	4	4	4	7	6	6	17.7765	18.2086	17.0234	20.104	18.6821	20.7979
NXF1_HUMAN	Q9UBU9	Nuclear RNA export factor 1 OS=Homo sapiens GN=NXF1 PE=1 SV=1	2.1	0.6157	0.62005	2.14896	0.0125079	1	1	1	0	0	0	1	1	1	3	3	3	3	3	3	2	2	2	15.3983	16.0167	16.7947	17.7123	18.2222	18.722
NUMA1_HUMAN	Q14980	Nuclear mitotic apparatus protein 1 OS=Homo sapiens GN=NUMA1 PE=1 SV=2	3.496	0.7617	0.006631	2.06418	0.0241108	3	3	3	0	0	0	7	7	7	12	12	12	16	16	16	10	10	10	15.591	15.7892	17.283	17.8385	18.3771	18.6402
KI20A_HUMAN	O95235	Kinesin-like protein KIF20A OS=Homo sapiens GN=KIF20A PE=1 SV=1	3.06	0.5952	0.053582	1.90292	0.0213501	0	0	0	0	0	0	1	1	1	2	2	2	5	5	5	1	1	1	15.364	15.663	15.7422	16.5929	18.3408	17.5444
HNRPU_HUMAN	Q00839	Heterogeneous nuclear ribonucleoprotein U OS=Homo sapiens GN=HNRNPU PE=1 SV=6	4.875	0.753	0.055753	1.8478	0.0019736	3	3	3	2	2	2	4	4	4	10	10	10	7	7	7	7	7	7	18.5584	19.0509	19.1481	20.7439	20.4666	21.0904
UBB_HUMAN	P0CG47	Polyubiquitin-B OS=Homo sapiens GN=UBB PE=1 SV=1	4.186	0.7267	0.01075	1.69278	0.0337479	7	6	0	3	3	0	6	5	0	11	6	0	9	5	0	7	5	0	22.6438	22.0364	23.7157	24.2305	24.3397	24.9039
RL40_HUMAN	P62987	Ubiquitin-60S ribosomal protein L40 OS=Homo sapiens GN=UBA52 PE=1 SV=2	4.186	0.7267	0.01075	1.69278	0.033748	7	6	0	3	3	0	6	5	0	11	6	0	9	5	0	7	5	0	23.8662	23.2588	24.9381	25.4529	25.5621	26.1263
RS27A_HUMAN	P62979	Ubiquitin-40S ribosomal protein S27a OS=Homo sapiens GN=RPS27A PE=1 SV=2	4.186	0.7267	0.01075	1.69278	0.033748	7	6	0	3	3	0	6	5	0	11	6	0	9	5	0	7	5	0	23.5767	22.9693	24.6486	25.1634	25.2726	25.8368
UBC_HUMAN	P0CG48	Polyubiquitin-C OS=Homo sapiens GN=UBC PE=1 SV=3	4.186	0.7267	0.01075	1.69278	0.0337481	7	6	0	3	3	0	6	5	0	11	6	0	9	5	0	7	5	0	21.0588	20.4514	22.1307	22.6455	22.7548	23.319
PAIRB_HUMAN	Q8NC51	Plasminogen activator inhibitor 1 RNA-binding protein OS=Homo sapiens GN=SERBP1 PE=1 SV=2	3.764	0.7555	0.054508	1.61794	0.0369499	0	0	0	0	0	0	0	0	0	3	3	3	2	2	2	0	0	0	15.427	16.4549	15.2823	17.1229	18.0674	16.8276
HNRPM_HUMAN	P52272	Heterogeneous nuclear ribonucleoprotein M OS=Homo sapiens GN=HNRNPM PE=1 SV=3	5.371	0.7523	0.031328	1.59956	0.0325197	5	5	5	4	4	4	12	12	12	18	18	18	21	20	20	14	14	14	18.9285	20.3881	19.9995	20.9026	21.5197	21.6925
BAZ1B_HUMAN	Q9UIG0	Tyrosine-protein kinase BAZ1B OS=Homo sapiens GN=BAZ1B PE=1 SV=2	3.689	0.6338	0.003208	1.5974	0.0134917	0	0	0	0	0	0	0	0	0	5	5	5	5	5	5	2	2	2	14.5045	15.6286	15.2567	16.7872	17.0128	16.382
SUCA_HUMAN	P53597	Succinyl-CoA ligase [ADP/GDP-forming] subunit alpha, mitochondrial OS=Homo sapiens GN=SUCLG1 PE=1 SV=4	2.577	0.4992	0.006775	1.43936	0.0204489	1	1	1	0	0	0	2	2	2	1	1	1	1	1	1	1	1	1	17.4166	17.9051	18.3598	18.784	19.5996	19.6159
CUL4A_HUMAN	Q13619	Cullin-4A OS=Homo sapiens GN=CUL4A PE=1 SV=3	2.819	0.5886	0.047449	1.33246	0.0195581	1	1	1	0	0	0	2	2	2	4	4	3	4	4	3	2	2	1	16.0646	16.6243	15.532	17.1831	17.3212	17.7139
IF16_HUMAN	Q16666	Gamma-interferon-inducible protein 16 OS=Homo sapiens GN=IFI16 PE=1 SV=3	4.904	0.7444	0.014195	1.07743	0.0492881	18	17	16	10	10	9	22	21	19	28	26	24	30	26	25	23	23	22	21.7024	21.3832	22.5214	22.6323	22.9344	23.2725
OGT1_HUMAN	O15294	UDP-N-acetylglucosamine--peptide N-acetylglucosaminyltransferase 110 kDa subunit OS=Homo sapiens GN=OGT PE=1 SV=3	3.284	0.5186	0.404427	1.06061	0.0352069	0	0	0	0	0	0	0	0	0	3	3	3	1	1	1	1	1	1	15.5599	16.5819	16.2198	17.0617	16.9852	17.4966

## Sheet: description WT_3A_4A
Column	Description
name	protein name
accession	protein accession
description	protein description
xcorr_max	maximum xcorr parameter for protein identification
dcn_max	maximum dcn parameter for protein identification
ppm_min	minimum part per million parameter for protein identification
log2 ratio +/- biotin	log2 ratio of Sgo1 WT vs 3A replicates
pvalue	pvalue of log2 ratio
log2 ratio +/- biotin	log2 ratio of Sgo1 WT vs 4A replicates
pvalue	pvalue of log2 ratio
log2 ratio +/- biotin	log2 ratio of Sgo1 3A vs 4A replicates
pvalue	pvalue of log2 ratio
tp[WT-1]	total peptide count Sgo1 WT replicate 1
up[WT-1]	unique peptide count Sgo1 WT replicate 1
um[WT-1]	unique match count Sgo1 WT replicate 1
tp[WT-2]	total peptide count Sgo1 WT replicate 2
up[WT-2]	unique peptide count Sgo1 WT replicate 2
um[WT-2]	unique match count Sgo1 WT replicate 2
tp[WT-3]	total peptide count Sgo1 WT replicate 3
up[WT-3]	unique peptide count Sgo1 WT replicate 3
um[WT-3]	unique match count Sgo1 WT replicate 3
tp[3A-1]	total peptide count Sgo1 3A replicate 1
up[3A-1]	unique peptide count Sgo1 3A replicate 1
um[3A-1]	unique match count Sgo1 3A replicate 1
tp[3A-2]	total peptide count Sgo1 3A replicate 2
up[3A-2]	unique peptide count Sgo1 3A replicate 2
um[3A-2]	unique match count Sgo1 3A replicate 2
tp[3A-3]	total peptide count Sgo1 3A replicate 3
up[3A-3]	unique peptide count Sgo1 3A replicate 3
um[3A-3]	unique match count Sgo1 3A replicate 3
tp[4A-1]	total peptide count Sgo1 4A replicate 1
up[4A-1]	unique peptide count Sgo1 4A replicate 1
um[4A-1]	unique match count Sgo1 4A replicate 1
tp[4A-2]	total peptide count Sgo1 4A replicate 2
up[4A-2]	unique peptide count Sgo1 4A replicate 2
um[4A-2]	unique match count Sgo1 4A replicate 2
tp[4A-3]	total peptide count Sgo1 4A replicate 3
up[4A-3]	unique peptide count Sgo1 4A replicate 3
um[4A-3]	unique match count Sgo1 4A replicate 3
log2 norm area[WT-1]	log2 transformed normalized area Sgo1 WT replicate 1
log2 norm area[WT-2]	log2 transformed normalized area Sgo1 WT replicate 2
log2 norm area[WT-3]	log2 transformed normalized area Sgo1 WT replicate 3
log2 norm area[3A-1]	log2 transformed normalized area Sgo1 3A replicate 1
log2 norm area[3A-2]	log2 transformed normalized area Sgo1 3A replicate 2
log2 norm area[3A-3]	log2 transformed normalized area Sgo1 3A replicate 3
log2 norm area[4A-1]	log2 transformed normalized area Sgo1 4A replicate 1
log2 norm area[4A-2]	log2 transformed normalized area Sgo1 4A replicate 2
log2 norm area[4A-3]	log2 transformed normalized area Sgo1 4A replicate 3

## Sheet: Sgo1 WT_3A_4A
name	accession	description	xcorr_max	dcn_max	ppm_min	Log2 Difference WT vs 3A	p-value (WT vs 3A)	Log2 Difference WT vs 4A	p-value (WT vs 4A)	Log2 Difference 3A vs 4A	p-value (3A vs 4A)	tp[WT-1]	up[WT-1]	um[WT-1]	tp[WT-2]	up[WT-2]	um[WT-2]	tp[WT-3]	up[WT-3]	um[WT-3]	tp[3A-1]	up[3A-1]	um[3A-1]	tp[3A-2]	up[3A-2]	um[3A-2]	tp[3A-3]	up[3A-3]	um[3A-3]	tp[4A-1]	up[4A-1]	um[4A-1]	tp[4A-2]	up[4A-2]	um[4A-2]	tp[4A-3]	up[4A-3]	um[4A-3]	log2 norm area[WT-1]	log2 norm area[WT-2]	log2 norm area[WT-3]	log2 norm area[3A-1]	log2 norm area[3A-2]	log2 norm area[3A-3]	log2 norm area[4A-1]	log2 norm area[4A-2]	log2 norm area[4A-3]
SGO1_HUMAN	Q5FBB7	Shugoshin 1 OS=Homo sapiens OX=9606 GN=SGO1 PE=1 SV=1	0.77	0.02	561	0	1	0	1	0	1	14	11	11	18	14	14	16	13	13	14	11	11	15	12	12	12	10	10	14	12	12	13	11	11	14	11	11	24.5299	24.5299	24.5299	24.5299	24.5299	24.5299	24.5299	24.5299	24.5299
PLEC_HUMAN	Q15149	Plectin OS=Homo sapiens OX=9606 GN=PLEC PE=1 SV=3	0.65	0.31	4684	-2.17975	7.60198e-06	-1.0733	2.80531e-05	1.10645	8.3412e-05	1	1	0	2	2	0	2	2	0	2	2	0	2	2	0	2	2	0	3	3	0	2	2	0	2	2	0	14.6918	14.8121	14.6903	16.9978	16.793	16.9425	15.8513	15.7495	15.8131
EPIPL_HUMAN	P58107	Epiplakin OS=Homo sapiens OX=9606 GN=EPPK1 PE=1 SV=3	0.65	0.31	5088	-2.17975	7.60217e-06	-1.0733	2.80531e-05	1.10645	8.34144e-05	1	1	0	2	2	0	2	2	0	2	2	0	2	2	0	2	2	0	3	3	0	2	2	0	2	2	0	14.8718	14.9921	14.8703	17.1778	16.973	17.1226	16.0313	15.9296	15.9931
2A5D_HUMAN	Q14738	Serine/threonine-protein phosphatase 2A 56 kDa regulatory subunit delta isoform OS=Homo sapiens OX=9606 GN=PPP2R5D PE=1 SV=1	0.76	0.07	602	3.57623	1.08994e-05	3.08085	1.78758e-05	-0.49538	0.0150742	13	13	11	18	17	15	18	17	14	1	1	0	1	1	0	1	1	0	2	2	1	1	1	0	1	1	0	22.6813	22.383	22.3942	18.7954	18.851	19.0834	19.543	19.2551	19.4178
TM263_HUMAN	Q8WUH6	Transmembrane protein 263 OS=Homo sapiens OX=9606 GN=TMEM263 PE=1 SV=1	0.72	0.02	116	-1.36973	1.18378e-05	-0.17395	0.0733474	1.19578	3.91903e-05	3	3	3	7	6	6	7	6	6	6	6	6	6	6	6	5	5	5	5	5	5	5	4	4	6	6	6	22.4573	22.4413	22.5854	23.8983	23.8185	23.8764	22.5872	22.6431	22.7755
GRP75_HUMAN	P38646	Stress-70 protein, mitochondrial OS=Homo sapiens OX=9606 GN=HSPA9 PE=1 SV=2	0.56	0.06	679	-1.67454	3.16211e-05	-0.735453	0.00403215	0.939088	0.000732934	1	1	0	2	2	1	2	2	1	1	1	0	1	1	0	1	1	0	1	1	0	1	1	0	1	1	0	19.6342	19.4108	19.6459	21.2845	21.2322	21.1979	20.105	20.3826	20.4098
2A5G_HUMAN	Q13362	Serine/threonine-protein phosphatase 2A 56 kDa regulatory subunit gamma isoform OS=Homo sapiens OX=9606 GN=PPP2R5C PE=1 SV=3	0.72	0.01	524	2.34051	9.05634e-05	1.11143	0.00245364	-1.22907	0.00103826	5	5	3	5	5	3	9	8	5	1	1	0	1	1	0	1	1	0	5	5	4	4	4	3	3	3	2	21.5419	21.1648	21.4851	18.9422	18.9978	19.2303	20.5135	20.1608	20.1832
MAP4_HUMAN	P27816	Microtubule-associated protein 4 OS=Homo sapiens OX=9606 GN=MAP4 PE=1 SV=3	0.78	0.06	1152	-0.452707	0.000101262	-0.0844103	0.0520405	0.368297	0.000970105	18	18	18	25	25	25	27	26	26	14	14	14	17	16	16	15	15	15	19	19	19	18	17	17	18	18	18	21.2117	21.2077	21.2118	21.7205	21.6438	21.625	21.3533	21.2822	21.2489
JUNB_HUMAN	P17275	Transcription factor jun-B OS=Homo sapiens OX=9606 GN=JUNB PE=1 SV=1	0.79	0.01	347	-1.68053	0.000136337	-1.31687	0.000970788	0.363655	0.0312194	6	6	6	7	6	6	5	5	5	6	6	6	7	7	7	8	7	7	8	7	7	8	7	7	7	6	6	22.0691	21.7204	21.761	23.4989	23.4839	23.6093	23.0852	23.3745	23.0414
CDC73_HUMAN	Q6P1J9	Parafibromin OS=Homo sapiens OX=9606 GN=CDC73 PE=1 SV=1	0.74	0	531	-1.48503	0.000212408	-1.00718	0.00160349	0.477846	0.0234945	9	9	9	11	11	11	14	14	14	14	14	14	13	13	13	13	13	13	15	15	15	16	16	16	13	13	13	21.4966	21.268	21.5204	23.0697	22.7862	22.8843	22.2841	22.6377	22.3849
AURKB_HUMAN	Q96GD4	Aurora kinase B OS=Homo sapiens OX=9606 GN=AURKB PE=1 SV=3	0.75	0.05	344	1.08845	0.000250852	0.557778	0.00487698	-0.530675	0.0150266	4	4	3	8	8	7	7	7	6	1	1	0	2	2	1	1	1	0	4	4	3	3	3	2	4	4	3	20.7224	20.6553	20.6918	19.4312	19.7117	19.6613	19.9943	20.0825	20.3193
PCCA_HUMAN	P05165	Propionyl-CoA carboxylase alpha chain, mitochondrial OS=Homo sapiens OX=9606 GN=PCCA PE=1 SV=4	0.78	0	728	-1.24404	0.000401687	0.209377	0.115205	1.45342	3.74936e-05	48	40	40	53	43	43	54	42	42	54	44	44	56	44	44	51	42	42	49	40	40	49	40	40	44	37	37	25.3057	25.0176	25.0154	26.442	26.2385	26.3904	24.8843	24.846	24.9803
CDCA2_HUMAN	Q69YH5	Cell division cycle-associated protein 2 OS=Homo sapiens OX=9606 GN=CDCA2 PE=1 SV=2	0.83	0.01	1023	1.47768	0.000495805	0.391895	0.0420379	-1.08579	0.00118059	22	19	19	24	20	20	28	23	23	7	7	7	8	8	8	6	6	6	14	12	12	18	16	16	19	17	17	22.1914	21.8792	21.8922	20.6329	20.5858	20.311	21.4656	21.5653	21.7563
IF16_HUMAN	Q16666	Gamma-interferon-inducible protein 16 OS=Homo sapiens OX=9606 GN=IFI16 PE=1 SV=3	0.8	0	785	-1.32433	0.000530405	-0.577404	0.00833246	0.746925	0.000408785	73	52	47	79	50	45	83	54	49	70	51	46	70	52	47	68	46	42	77	50	46	80	57	52	76	52	48	25.9901	25.6398	25.6507	27.1729	26.966	27.1148	26.2779	26.3556	26.3794
KNL1_HUMAN	Q8NG31	Kinetochore scaffold 1 OS=Homo sapiens OX=9606 GN=KNL1 PE=1 SV=3	0.74	0.01	2342	2.02198	0.000608725	3.30179	0.00413152	0	1	7	7	7	8	8	8	11	10	10	0	0	0	0	0	0	0	0	0	0	0	0	0	0	0	0	0	0	18.3702	18.0481	18.3606	16.3947	16.4343	15.8839	15.6198	13.8668	15.3868
BUB1_HUMAN	O43683	Mitotic checkpoint serine/threonine-protein kinase BUB1 OS=Homo sapiens OX=9606 GN=BUB1 PE=1 SV=1	0.77	0.02	1085	1.1495	0.000673631	1.54059	3.69824e-05	0.391083	0.0266573	25	22	22	33	27	27	30	25	25	10	10	10	11	11	11	12	12	12	13	12	12	15	13	13	13	12	12	22.7114	22.5033	22.5777	21.4409	21.2716	21.6315	21.0555	21.1395	20.9757
HSP72_HUMAN	P54652	Heat shock-related 70 kDa protein 2 OS=Homo sapiens OX=9606 GN=HSPA2 PE=1 SV=1	0.72	0.06	639	-0.727627	0.000845834	0.0942097	0.425008	0.821837	0.0026173	10	8	0	14	10	0	13	9	0	10	9	0	11	10	0	9	8	0	12	9	0	11	9	0	11	8	0	23.021	22.9553	22.8947	23.8222	23.5778	23.6538	23.0118	22.903	22.6735
MCCA_HUMAN	Q96RQ3	Methylcrotonoyl-CoA carboxylase subunit alpha, mitochondrial OS=Homo sapiens OX=9606 GN=MCCC1 PE=1 SV=3	0.81	0	725	-1.35285	0.000997486	0.0818138	0.552047	1.43466	0.000125274	30	27	27	36	31	31	35	29	29	40	36	36	39	35	35	32	30	30	32	30	30	31	30	30	30	29	29	24.2265	23.8613	23.845	25.518	25.2043	25.269	23.9358	23.8801	23.8714
HS71L_HUMAN	P34931	Heat shock 70 kDa protein 1-like OS=Homo sapiens OX=9606 GN=HSPA1L PE=1 SV=2	0.74	0.08	641	-0.737956	0.00123098	0.257434	0.11461	0.995389	0.00158248	6	5	0	11	10	0	9	6	0	4	4	0	6	6	0	5	5	0	4	3	0	5	4	0	7	6	0	21.8362	21.994	22.039	22.788	22.566	22.7291	21.8508	21.7663	21.4799
2A5A_HUMAN	Q15172	Serine/threonine-protein phosphatase 2A 56 kDa regulatory subunit alpha isoform OS=Homo sapiens OX=9606 GN=PPP2R5A PE=1 SV=1	0.7	0.19	486	3.41465	0.00123256	4.40647	0.0171938	0.991813	0.418148	3	3	2	9	8	6	7	7	5	0	0	0	0	0	0	0	0	0	0	0	0	2	2	1	0	0	0	19.9077	21.0103	20.791	16.7917	17.0421	17.6312	15.1327	18.3052	15.0516
NFIX_HUMAN	Q14938	Nuclear factor 1 X-type OS=Homo sapiens OX=9606 GN=NFIX PE=1 SV=2	0.54	0	502	-0.65335	0.00123285	-0.725061	0.00523605	-0.0717119	0.577072	1	1	0	1	1	0	2	2	1	1	1	0	1	1	0	1	1	0	1	1	0	1	1	0	1	1	0	19.4712	19.2652	19.2606	20.0303	19.9058	20.021	19.8812	20.0277	20.2633
HS71A_HUMAN	P0DMV8	Heat shock 70 kDa protein 1A OS=Homo sapiens OX=9606 GN=HSPA1A PE=1 SV=1	0.74	0.01	641	-0.504901	0.00127691	0.403023	0.0044706	0.907924	0.000401841	17	16	0	22	21	0	21	18	0	11	11	0	14	14	0	12	12	0	11	10	0	14	13	0	16	16	0	22.7864	22.7055	22.8043	23.3765	23.1951	23.2393	22.4157	22.4343	22.2371
HS71B_HUMAN	P0DMV9	Heat shock 70 kDa protein 1B OS=Homo sapiens OX=9606 GN=HSPA1B PE=1 SV=1	0.74	0.01	641	-0.504901	0.00127691	0.403023	0.0044706	0.907924	0.000401841	17	16	0	22	21	0	21	18	0	11	11	0	14	14	0	12	12	0	11	10	0	14	13	0	16	16	0	22.7864	22.7055	22.8043	23.3765	23.1951	23.2393	22.4157	22.4343	22.2371
IF4G2_HUMAN	P78344	Eukaryotic translation initiation factor 4 gamma 2 OS=Homo sapiens OX=9606 GN=EIF4G2 PE=1 SV=1	0.69	0.04	907	2.47843	0.00135967	4.08558	4.49269e-06	1.60715	0.00691631	9	9	9	14	14	14	13	13	13	1	1	1	2	2	2	2	2	2	1	1	1	1	1	1	1	1	1	20.345	20.0818	20.1311	17.109	18.068	17.9456	16.1115	16.2491	15.9405
PCNP_HUMAN	Q8WW12	PEST proteolytic signal-containing nuclear protein OS=Homo sapiens OX=9606 GN=PCNP PE=1 SV=2	0.72	0.1	178	-1.19973	0.00150795	-1.36113	0.00360026	-0.1614	0.396288	2	2	2	5	4	4	6	6	6	3	3	3	5	5	5	4	4	4	6	6	6	5	5	5	7	7	7	21.1445	21.3807	21.661	22.5115	22.6237	22.6502	22.7601	22.4696	23.0399
FLNB_HUMAN	O75369	Filamin-B OS=Homo sapiens OX=9606 GN=FLNB PE=1 SV=2	0.66	0	2602	-0.610195	0.00155426	0.363481	0.0714312	0.973675	0.00175545	4	4	0	9	9	3	10	10	3	6	6	1	9	9	3	6	6	1	5	5	1	5	5	0	5	5	0	19.2392	18.9871	19.0537	19.6677	19.6906	19.7523	18.4787	18.8072	18.9038
NCBP3_HUMAN	Q53F19	Nuclear cap-binding protein subunit 3 OS=Homo sapiens OX=9606 GN=NCBP3 PE=1 SV=2	0.72	0.01	620	4.48482	0.00156128	2.94207	0.000221222	-1.54276	0.0525232	4	4	4	7	7	7	9	9	9	0	0	0	0	0	0	0	0	0	1	1	1	1	1	1	1	1	1	19.4056	19.5423	20.0496	16.2593	14.4387	14.8451	16.7185	16.9403	16.5125
SGO2_HUMAN	Q562F6	Shugoshin 2 OS=Homo sapiens OX=9606 GN=SGO2 PE=1 SV=2	0.77	0.08	1265	3.46163	0.00166924	3.34574	0.00465932	-0.115898	0.87998	9	9	9	15	15	15	16	16	16	0	0	0	0	0	0	0	0	0	3	3	3	1	1	1	1	1	1	19.3415	19.6434	19.8006	16.9756	15.9327	15.4923	17.3267	16.0365	15.3851
HSP76_HUMAN	P17066	Heat shock 70 kDa protein 6 OS=Homo sapiens OX=9606 GN=HSPA6 PE=1 SV=2	0.72	0.06	643	-0.769328	0.00183545	0.200651	0.246706	0.969979	0.00503841	5	5	0	7	7	0	8	6	0	6	6	0	7	7	0	6	6	0	7	6	0	7	6	0	5	5	0	22.563	22.511	22.6385	23.4443	23.1441	23.4321	22.5576	22.4643	22.0887
NAB1_HUMAN	Q13506	NGFI-A-binding protein 1 OS=Homo sapiens OX=9606 GN=NAB1 PE=1 SV=2	0.74	0.02	487	-1.89816	0.00208319	-1.2371	0.00882442	0.661053	0.0119932	4	4	3	3	3	3	3	3	3	5	5	4	6	6	5	5	4	3	4	4	3	5	5	4	5	5	4	20.4023	19.6971	19.6646	22.0053	21.849	21.604	20.9658	21.2577	21.2517
ZN281_HUMAN	Q9Y2X9	Zinc finger protein 281 OS=Homo sapiens OX=9606 GN=ZNF281 PE=1 SV=1	0.8	0.01	895	-1.7384	0.00219121	-0.785663	0.0149814	0.952734	0.00537747	10	10	10	13	13	13	16	14	14	23	20	20	16	15	15	19	18	18	17	15	15	18	15	15	19	15	15	22.7118	22.0997	22.2418	24.3897	23.8178	24.061	23.0933	23.0766	23.2403
MOES_HUMAN	P26038	Moesin OS=Homo sapiens OX=9606 GN=MSN PE=1 SV=3	0.74	0.1	577	1.5076	0.00219808	2.84801	0.0652195	1.34041	0.305131	2	2	0	3	3	0	3	3	0	0	0	0	0	0	0	0	0	0	1	1	0	0	0	0	0	0	0	18.1848	18.2883	18.5273	16.9905	17.0405	16.4466	17.1742	15.928	13.3542
UBP2L_HUMAN	Q14157	Ubiquitin-associated protein 2-like OS=Homo sapiens OX=9606 GN=UBAP2L PE=1 SV=2	0.76	0.01	1087	-0.423325	0.00233503	-0.685939	0.00246029	-0.262615	0.0458535	4	4	4	5	5	5	6	6	6	3	3	3	3	3	3	3	3	3	6	6	6	5	5	5	5	5	5	19.7946	19.6668	19.844	20.1872	20.1396	20.2486	20.6134	20.3173	20.4326
WBP11_HUMAN	Q9Y2W2	WW domain-binding protein 11 OS=Homo sapiens OX=9606 GN=WBP11 PE=1 SV=1	0.7	0	641	2.65818	0.00272523	2.40542	0.00383427	-0.252765	0.649958	3	3	3	4	4	4	5	5	5	0	0	0	0	0	0	0	0	0	0	0	0	1	1	1	0	0	0	18.5558	18.3652	18.9312	16.5527	15.2897	16.0353	15.9535	16.9293	15.7532
PRDX1_HUMAN	Q06830	Peroxiredoxin-1 OS=Homo sapiens OX=9606 GN=PRDX1 PE=1 SV=1	0.64	0.06	199	4.59149	0.00278388	1.43329	0.0282665	-3.1582	0.016506	3	3	2	5	5	2	6	6	3	0	0	0	0	0	0	0	0	0	2	2	1	1	1	0	3	3	1	20.3427	20.4771	20.8109	17.0272	16.1507	14.6783	19.1326	18.4013	19.7969
CX056_HUMAN	Q9H5V9	UPF0428 protein CXorf56 OS=Homo sapiens OX=9606 GN=CXorf56 PE=1 SV=1	0.72	0.03	222	0.709647	0.00282957	0.150157	0.265565	-0.55949	0.00434606	5	5	5	6	6	6	7	6	6	4	4	4	4	4	4	3	3	3	5	5	5	6	6	6	6	6	6	22.3451	22.0425	22.1355	21.5084	21.5424	21.3434	21.8774	22.1139	22.0813
TAF7_HUMAN	Q15545	Transcription initiation factor TFIID subunit 7 OS=Homo sapiens OX=9606 GN=TAF7 PE=1 SV=1	0.71	0.15	349	0.324462	0.00289845	-0.0431836	0.780719	-0.367645	0.0619546	2	2	2	3	3	3	3	3	3	1	1	1	1	1	1	1	1	1	2	2	2	2	2	2	2	2	2	19.3747	19.3897	19.2653	19.0684	19.0261	18.9618	19.3138	19.1892	19.6563
ANXA1_HUMAN	P04083	Annexin A1 OS=Homo sapiens OX=9606 GN=ANXA1 PE=1 SV=2	0.79	0.02	346	-0.823316	0.00296926	-0.218566	0.203735	0.60475	0.0133988	7	6	6	8	7	7	8	7	7	7	7	7	6	6	6	6	6	6	7	7	7	9	8	8	8	8	8	21.6256	21.3447	21.3612	22.4082	22.1014	22.2919	21.4393	21.7663	21.7816
IFIX_HUMAN	Q6K0P9	Pyrin and HIN domain-containing protein 1 OS=Homo sapiens OX=9606 GN=PYHIN1 PE=1 SV=1	0.67	0.07	492	-1.18017	0.00330461	-0.513492	0.0370803	0.666677	0.00282192	6	5	0	6	5	0	6	5	0	6	5	0	6	5	0	5	4	0	5	4	0	6	5	0	5	4	0	23.938	23.4335	23.4683	24.9583	24.6301	24.7919	24.0692	24.1139	24.1972
HSP7C_HUMAN	P11142	Heat shock cognate 71 kDa protein OS=Homo sapiens OX=9606 GN=HSPA8 PE=1 SV=1	0.78	0.01	646	-0.910719	0.00360104	0.00297674	0.98375	0.913696	0.000222402	35	26	18	43	31	19	39	30	19	34	26	16	37	29	18	34	26	18	33	26	16	37	28	18	36	26	17	24.5771	24.2331	24.1362	25.3391	25.1142	25.2254	24.2922	24.3737	24.2715
HTF4_HUMAN	Q99081	Transcription factor 12 OS=Homo sapiens OX=9606 GN=TCF12 PE=1 SV=1	0.76	0.03	682	-1.45361	0.00399137	-1.66773	0.00294031	-0.214112	0.227217	4	4	4	3	3	3	4	4	4	5	5	4	5	5	4	4	4	4	8	8	6	7	6	5	9	8	6	20.1012	19.3411	19.901	21.3899	21.0829	21.2314	21.6771	21.2635	21.4059
DVL2_HUMAN	O14641	Segment polarity protein dishevelled homolog DVL-2 OS=Homo sapiens OX=9606 GN=DVL2 PE=1 SV=1	0.74	0.06	736	2.81208	0.00425885	1.21105	0.120913	-1.60104	0.100436	2	2	2	5	5	4	5	5	4	0	0	0	0	0	0	0	0	0	1	1	1	3	3	2	3	3	2	18.6794	19.1974	18.972	17.0312	15.5272	15.8541	16.5452	18.4015	18.269
ACACA_HUMAN	Q13085	Acetyl-CoA carboxylase 1 OS=Homo sapiens OX=9606 GN=ACACA PE=1 SV=2	0.81	0	2346	-0.649846	0.00433812	0.570731	0.00460969	1.22058	5.28103e-05	252	157	137	306	172	151	293	163	143	241	162	143	245	155	136	221	151	132	222	151	132	229	155	136	238	153	134	27.7297	27.4232	27.4749	28.2434	28.0746	28.2594	26.9251	26.9596	27.0309
NONO_HUMAN	Q15233	Non-POU domain-containing octamer-binding protein OS=Homo sapiens OX=9606 GN=NONO PE=1 SV=4	0.79	0.01	471	-0.857524	0.0044895	-0.360363	0.052241	0.497161	0.0292588	10	10	9	13	13	12	17	16	15	8	8	7	11	11	10	12	12	11	13	12	11	11	11	10	15	14	13	22.7496	22.439	22.6631	23.3426	23.3749	23.7068	22.9198	22.8518	23.1612
SF3B3_HUMAN	Q15393	Splicing factor 3B subunit 3 OS=Homo sapiens OX=9606 GN=SF3B3 PE=1 SV=4	0.71	0.01	1217	2.98318	0.00467332	1.87266	0.066584	-1.11052	0.172749	4	4	4	11	11	11	12	12	12	0	0	0	0	0	0	0	0	0	1	1	1	3	3	3	3	3	3	18.1746	19.4371	19.5377	16.328	15.4971	16.3749	15.9646	17.7775	17.7894
SYF1_HUMAN	Q9HCS7	Pre-mRNA-splicing factor SYF1 OS=Homo sapiens OX=9606 GN=XAB2 PE=1 SV=2	0.76	0	855	-0.878341	0.00534743	-0.272598	0.1267	0.605743	0.00349871	48	39	39	52	41	41	48	35	35	52	43	43	44	36	36	44	34	34	51	41	41	52	41	41	50	39	39	24.8174	24.4163	24.4134	25.5416	25.2568	25.4837	24.9038	24.7464	24.8148
SIR1_HUMAN	Q96EB6	NAD-dependent protein deacetylase sirtuin-1 OS=Homo sapiens OX=9606 GN=SIRT1 PE=1 SV=2	0.57	0.03	747	-2.61191	0.00539481	-2.7789	0.00595957	-0.166992	0.515087	0	0	0	1	1	1	2	2	2	2	2	2	2	2	2	2	2	2	2	2	2	4	4	4	3	3	3	15.6637	16.3177	17.2857	19.1479	18.9023	19.0526	19.094	19.6297	18.8801
RBM22_HUMAN	Q9NW64	Pre-mRNA-splicing factor RBM22 OS=Homo sapiens OX=9606 GN=RBM22 PE=1 SV=1	0.75	0.02	420	-1.04506	0.00549702	-1.11535	0.036031	-0.0702979	0.834308	4	4	4	4	4	4	4	4	4	4	4	4	6	6	6	4	4	4	4	4	4	7	7	7	8	8	8	20.1702	19.5505	19.7534	20.9306	20.9266	20.7521	20.3247	21.1916	21.3039
SFPQ_HUMAN	P23246	Splicing factor, proline- and glutamine-rich OS=Homo sapiens OX=9606 GN=SFPQ PE=1 SV=2	0.69	0.01	707	-0.888803	0.00612918	-0.600065	0.0176148	0.288738	0.0223763	2	2	1	6	6	5	6	6	5	4	4	3	2	2	1	4	4	3	5	5	4	7	7	6	4	4	3	21.4709	21.0067	21.0301	22.0849	21.9191	22.1702	21.7217	21.7599	21.8263
EZRI_HUMAN	P15311	Ezrin OS=Homo sapiens OX=9606 GN=EZR PE=1 SV=4	0.74	0.01	586	2.70124	0.00630679	1.12984	0.328375	-1.57139	0.223574	3	3	1	8	8	5	7	7	4	0	0	0	1	1	1	0	0	0	4	4	3	4	4	4	1	1	1	18.6373	19.3717	19.2588	16.5272	17.1084	15.5286	18.8115	19.081	15.9859
PYC_HUMAN	P11498	Pyruvate carboxylase, mitochondrial OS=Homo sapiens OX=9606 GN=PC PE=1 SV=2	0.81	0	1178	-0.921043	0.00641287	0.448791	0.0349396	1.36983	0.000234793	173	73	73	203	78	78	209	77	77	151	77	77	153	79	79	148	72	72	138	74	74	142	77	77	143	73	73	28.8824	28.4362	28.4899	29.6346	29.3113	29.6258	28.1032	28.1697	28.1893
CEBPB_HUMAN	P17676	CCAAT/enhancer-binding protein beta OS=Homo sapiens OX=9606 GN=CEBPB PE=1 SV=2	0.5	0.01	345	-2.0518	0.00696055	-2.23994	0.000934323	-0.188143	0.601359	1	1	1	1	1	1	2	2	2	1	1	1	2	2	2	2	2	2	2	2	2	2	2	2	2	2	2	18.0618	17.8053	18.6229	19.6121	20.3241	20.7092	20.571	20.3169	20.322
TPX2_HUMAN	Q9ULW0	Targeting protein for Xklp2 OS=Homo sapiens OX=9606 GN=TPX2 PE=1 SV=2	0.77	0	747	-0.675318	0.00715658	-0.391119	0.0170689	0.284199	0.0360423	47	38	38	55	42	42	56	42	42	43	36	36	48	40	40	46	39	39	52	40	40	51	40	40	57	42	42	25.1026	24.7876	24.8336	25.6248	25.4105	25.7144	25.3182	25.268	25.3109
CBX3_HUMAN	Q13185	Chromobox protein homolog 3 OS=Homo sapiens OX=9606 GN=CBX3 PE=1 SV=4	0.68	0.03	183	-1.12889	0.00737898	-1.27421	0.00338076	-0.145322	0.305832	2	2	2	4	4	4	5	4	4	2	2	2	3	3	3	3	3	3	5	4	4	4	3	3	4	3	3	20.9471	20.4707	21.1289	21.8645	21.8718	22.1971	22.0396	22.0962	22.2335
DVL3_HUMAN	Q92997	Segment polarity protein dishevelled homolog DVL-3 OS=Homo sapiens OX=9606 GN=DVL3 PE=1 SV=2	0.74	0.02	716	2.98505	0.00742045	1.62348	0.2952	-1.36157	0.405168	2	2	1	4	4	2	4	4	3	0	0	0	0	0	0	1	1	1	0	0	0	2	2	1	3	3	1	18.6798	18.7605	19.0797	15.4774	15.0887	16.9987	14.5755	18.1072	18.9669
SRC8_HUMAN	Q14247	Src substrate cortactin OS=Homo sapiens OX=9606 GN=CTTN PE=1 SV=2	0.83	0.02	550	-1.08298	0.00778078	-1.14436	0.00434482	-0.0613848	0.673247	18	16	16	24	20	20	23	17	17	19	18	18	18	15	15	20	17	17	28	23	23	27	22	22	25	21	21	23.048	22.6531	22.4139	23.9985	23.5931	23.7724	23.9827	23.7968	23.7687
TF3C4_HUMAN	Q9UKN8	General transcription factor 3C polypeptide 4 OS=Homo sapiens OX=9606 GN=GTF3C4 PE=1 SV=2	0.62	0	822	1.89847	0.00834706	-0.548323	0.315841	-2.44679	0.00456936	3	3	3	3	3	3	5	5	5	0	0	0	1	1	1	0	0	0	6	6	6	3	3	3	3	3	3	18.2166	17.2386	18.1581	15.7931	16.4296	15.6951	19.1368	18.0824	18.0391
ACACB_HUMAN	O00763	Acetyl-CoA carboxylase 2 OS=Homo sapiens OX=9606 GN=ACACB PE=1 SV=3	0.81	0	2458	-0.683915	0.00890066	0.598405	0.0112046	1.28232	9.21034e-05	32	25	5	46	33	12	47	36	16	32	28	9	29	23	4	31	26	7	31	26	7	35	29	10	32	28	9	24.9138	24.4886	24.6061	25.4634	25.2305	25.3662	23.9833	24.1261	24.1038
DDX3X_HUMAN	O00571	ATP-dependent RNA helicase DDX3X OS=Homo sapiens OX=9606 GN=DDX3X PE=1 SV=3	0.63	0.02	662	1.41655	0.00942653	1.05113	0.014785	-0.365413	0.282373	9	9	1	9	9	1	11	11	1	3	3	0	4	4	0	2	2	0	4	4	0	6	6	0	5	5	0	20.9959	20.3465	20.6534	19.3916	19.5693	18.7853	19.2669	19.8138	19.7617
NUP98_HUMAN	P52948	Nuclear pore complex protein Nup98-Nup96 OS=Homo sapiens OX=9606 GN=NUP98 PE=1 SV=4	0.61	0.04	1817	0.744418	0.00959132	0.427821	0.626508	-0.316597	0.720059	0	0	0	2	2	2	2	2	2	0	0	0	0	0	0	0	0	0	1	1	1	2	2	2	0	0	0	16.4217	16.258	16.1985	15.3383	15.4797	15.8269	16.3962	16.9249	14.2737
CCAR2_HUMAN	Q8N163	Cell cycle and apoptosis regulator protein 2 OS=Homo sapiens OX=9606 GN=CCAR2 PE=1 SV=2	0.64	0.21	923	1.38142	0.0100004	2.44892	0.0294728	1.0675	0.210029	3	3	3	5	5	5	7	7	7	0	0	0	1	1	1	1	1	1	0	0	0	0	0	0	1	1	1	18.1995	18.0283	18.8435	16.9268	16.7112	17.2891	17.2369	14.8879	15.5998
DDX3Y_HUMAN	O15523	ATP-dependent RNA helicase DDX3Y OS=Homo sapiens OX=9606 GN=DDX3Y PE=1 SV=2	0.63	0.08	660	1.29806	0.0101832	0.932644	0.0161354	-0.365412	0.282374	8	8	0	8	8	0	10	10	0	3	3	0	4	4	0	2	2	0	4	4	0	6	6	0	5	5	0	20.7241	20.1897	20.4136	19.2873	19.4649	18.681	19.1626	19.7095	19.6574
CMTR1_HUMAN	Q8N1G2	Cap-specific mRNA (nucleoside-2'-O-)-methyltransferase 1 OS=Homo sapiens OX=9606 GN=CMTR1 PE=1 SV=1	0.7	0.04	835	1.39015	0.0102237	-0.765062	0.132853	-2.15521	0.00183145	2	2	2	5	5	5	6	6	6	0	0	0	1	1	1	1	1	1	4	4	4	5	5	5	7	7	7	17.7504	18.3824	18.7529	16.8548	17.065	16.7955	18.5679	19.0688	19.5442
HSP77_HUMAN	P48741	Putative heat shock 70 kDa protein 7 OS=Homo sapiens OX=9606 GN=HSPA7 PE=5 SV=2	0.64	0.15	367	-0.636096	0.0102918	0.242502	0.0938246	0.878598	0.00052092	3	3	0	3	3	0	4	3	0	3	3	0	3	3	0	3	3	0	3	3	0	3	3	0	3	3	0	23.1648	22.7994	22.8871	23.6561	23.4168	23.6866	22.7073	22.6874	22.7291
FAS_HUMAN	P49327	Fatty acid synthase OS=Homo sapiens OX=9606 GN=FASN PE=1 SV=3	0.77	0	2511	2.37465	0.0110003	3.83969	0.00169649	1.46504	0.0836851	8	8	8	22	22	22	20	20	20	1	1	1	2	2	2	3	3	3	0	0	0	1	1	1	1	1	1	18.4545	19.2872	19.1669	15.8503	16.4929	17.4415	16.0121	14.7252	14.6522
GPTC4_HUMAN	Q5T3I0	G patch domain-containing protein 4 OS=Homo sapiens OX=9606 GN=GPATCH4 PE=1 SV=2	0.66	0.89	446	2.03231	0.0112773	2.29088	0.0872864	0.25857	0.823978	1	1	1	2	2	2	3	3	3	0	0	0	0	0	0	0	0	0	0	0	0	0	0	0	1	1	1	17.8791	17.8254	18.3535	16.6778	16.0711	15.2122	14.2481	15.2974	17.6399
KI67_HUMAN	P46013	Proliferation marker protein Ki-67 OS=Homo sapiens OX=9606 GN=MKI67 PE=1 SV=2	0.62	0.02	3256	1.67294	0.0122086	2.00842	0.0158308	0.335478	0.401163	2	2	2	8	8	8	8	8	8	1	1	1	0	0	0	1	1	1	1	1	1	2	2	2	1	1	1	15.9278	16.849	17.1483	14.9466	15.1793	14.7802	14.7308	15.1642	14.0047
IF4B_HUMAN	P23588	Eukaryotic translation initiation factor 4B OS=Homo sapiens OX=9606 GN=EIF4B PE=1 SV=2	0.77	0	611	-0.532348	0.0130969	-0.471478	0.00373313	0.0608705	0.604043	20	18	18	25	21	21	25	20	20	16	15	15	18	17	17	21	18	18	25	20	20	21	19	19	25	21	21	23.2448	23.0275	23.0392	23.7796	23.4357	23.6931	23.5969	23.5112	23.6177
STALP_HUMAN	Q96FJ0	AMSH-like protease OS=Homo sapiens OX=9606 GN=STAMBPL1 PE=1 SV=2	0.68	0.05	436	2.81677	0.0139206	0.554063	0.556962	-2.26271	0.0832207	1	1	1	4	4	4	2	2	2	0	0	0	0	0	0	0	0	0	1	1	1	2	2	2	2	2	2	17.7423	18.9191	18.2294	16.6165	14.7013	15.1228	16.1522	18.5654	18.511
FLNC_HUMAN	Q14315	Filamin-C OS=Homo sapiens OX=9606 GN=FLNC PE=1 SV=3	0.61	0	2725	-0.538866	0.0169186	0.315943	0.167172	0.854809	0.00709419	4	4	0	6	6	0	8	8	1	5	5	0	5	5	0	5	5	0	4	4	0	5	5	0	5	5	0	19.1071	18.7251	18.8445	19.4544	19.2875	19.5515	18.2822	18.6751	18.7717
DEPD7_HUMAN	Q96QD5	DEP domain-containing protein 7 OS=Homo sapiens OX=9606 GN=DEPDC7 PE=2 SV=1	0.73	0	511	-0.768606	0.0169761	-0.692547	0.00828879	0.0760593	0.604102	10	10	10	12	12	12	11	11	11	10	10	10	10	10	10	8	8	8	13	13	13	11	11	11	10	10	10	22.6331	22.2507	22.176	23.3819	23.0502	22.9335	23.0602	23.0648	23.0126
LAP2B_HUMAN	P42167	Lamina-associated polypeptide 2, isoforms beta/gamma OS=Homo sapiens OX=9606 GN=TMPO PE=1 SV=2	0.79	0.03	454	-0.876248	0.0173551	-1.27575	0.000320372	-0.399499	0.151496	3	3	0	6	6	2	5	5	1	4	4	2	3	3	1	4	4	2	8	8	3	6	6	1	6	6	2	19.9348	20.1922	20.0246	21.2357	20.5237	21.0209	21.437	21.1694	21.3723
DVL1_HUMAN	O14640	Segment polarity protein dishevelled homolog DVL-1 OS=Homo sapiens OX=9606 GN=DVL1 PE=1 SV=2	0.74	0.02	695	1.82614	0.0181836	1.46269	0.110761	-0.36345	0.568783	1	1	0	2	2	0	1	1	0	0	0	0	0	0	0	0	0	0	0	0	0	0	0	0	1	1	0	17.6982	17.6959	16.3657	15.6037	15.5797	15.0979	15.0847	15.3848	16.9022
U520_HUMAN	O75643	U5 small nuclear ribonucleoprotein 200 kDa helicase OS=Homo sapiens OX=9606 GN=SNRNP200 PE=1 SV=2	0.73	0.02	2136	2.12366	0.0188405	1.21614	0.0953793	-0.907523	0.309537	7	7	7	12	12	12	13	13	13	0	0	0	1	1	1	3	3	3	2	2	2	6	6	6	5	5	5	18.2584	18.3186	18.5297	15.7911	15.604	17.3407	16.0576	17.5628	17.8379
NUCL_HUMAN	P19338	Nucleolin OS=Homo sapiens OX=9606 GN=NCL PE=1 SV=3	0.49	0.09	710	0.820213	0.0195289	1.55893	0.0470621	0.738714	0.22879	2	2	2	2	2	2	3	3	3	0	0	0	0	0	0	0	0	0	0	0	0	1	1	1	0	0	0	17.7989	17.1632	17.7056	16.7223	16.5884	16.8964	16.6836	16.3134	14.994
ALBU_HUMAN	P02768	Serum albumin OS=Homo sapiens OX=9606 GN=ALB PE=1 SV=2	0.74	0	609	-1.09594	0.021027	0.63891	0.115895	1.73485	0.012877	3	2	2	4	3	3	4	3	3	4	3	3	4	3	3	3	2	2	2	1	1	3	2	2	2	1	1	21.3868	21.0707	21.0282	22.5829	22.4789	21.7118	20.2934	21.115	20.1606
FLNA_HUMAN	P21333	Filamin-A OS=Homo sapiens OX=9606 GN=FLNA PE=1 SV=4	0.78	0	2647	-0.474965	0.0226854	0.27855	0.0725123	0.753515	0.000759857	72	62	58	83	74	68	90	80	73	57	54	49	68	64	58	70	65	60	72	67	63	73	66	61	71	63	58	22.8726	22.4985	22.6328	23.0944	23.0471	23.2873	22.337	22.3749	22.4563
TAGL2_HUMAN	P37802	Transgelin-2 OS=Homo sapiens OX=9606 GN=TAGLN2 PE=1 SV=3	0.8	0.01	199	0.532737	0.0227653	-0.161281	0.393581	-0.694018	0.00977791	6	6	6	8	7	7	7	7	7	4	4	4	5	5	5	3	3	3	6	6	6	7	7	7	8	8	7	22.6734	22.2636	22.4713	22.1119	21.8758	21.8224	22.5125	22.5079	22.8717
SNW1_HUMAN	Q13573	SNW domain-containing protein 1 OS=Homo sapiens OX=9606 GN=SNW1 PE=1 SV=1	0.74	0	536	-0.515455	0.023065	-0.403402	0.0577828	0.112054	0.574734	23	22	22	28	24	24	24	21	21	19	18	18	15	15	15	17	16	16	29	25	25	24	22	22	20	20	20	23.0127	22.8455	22.769	23.5998	23.1692	23.4045	23.5144	23.2762	23.0467
BOREA_HUMAN	Q53HL2	Borealin OS=Homo sapiens OX=9606 GN=CDCA8 PE=1 SV=2	0.7	0.06	280	3.24237	0.0247818	0.545963	0.339149	-2.6964	0.0450322	1	1	1	3	3	3	3	3	3	0	0	0	0	0	0	0	0	0	2	2	2	1	1	1	1	1	1	18.2572	19.2472	19.3094	17.35	15.2756	14.4611	19.1103	18.1902	17.8753
2A5E_HUMAN	Q16537	Serine/threonine-protein phosphatase 2A 56 kDa regulatory subunit epsilon isoform OS=Homo sapiens OX=9606 GN=PPP2R5E PE=1 SV=1	0.72	0.04	467	2.93162	0.026274	3.3621	0.0803937	0.430479	0.808961	3	3	2	7	6	4	4	4	2	1	1	1	0	0	0	1	1	1	0	0	0	2	2	1	1	1	1	20.9508	21.0724	20.6455	18.9304	16.28	18.6634	14.655	19.0999	18.8274
RADI_HUMAN	P35241	Radixin OS=Homo sapiens OX=9606 GN=RDX PE=1 SV=1	0.74	0.1	583	1.7556	0.0290063	2.45364	0.0222471	0.698038	0.455401	2	2	0	3	3	0	3	3	0	0	0	0	0	0	0	0	0	0	1	1	0	0	0	0	0	0	0	18.2214	18.3249	18.5638	17.648	16.1012	16.0941	17.2108	14.9749	15.5635
ZN629_HUMAN	Q9UEG4	Zinc finger protein 629 OS=Homo sapiens OX=9606 GN=ZNF629 PE=1 SV=2	0.73	0.01	869	1.71764	0.0307294	-0.0597814	0.557512	-1.77742	0.026676	4	4	4	6	6	6	7	7	7	1	1	1	1	1	1	3	3	3	5	5	5	5	5	5	5	5	5	18.6125	18.4395	18.737	16.2858	16.4397	17.9105	18.7209	18.5958	18.6515
EF2_HUMAN	P13639	Elongation factor 2 OS=Homo sapiens OX=9606 GN=EEF2 PE=1 SV=4	0.63	0.02	858	1.52807	0.0311259	1.82087	0.0113155	0	1	1	1	1	4	4	4	3	3	3	0	0	0	0	0	0	0	0	0	0	0	0	0	0	0	0	0	0	16.2179	17.538	17.3087	15.7989	15.0369	15.6445	15.236	15.1077	15.2582
HNRPK_HUMAN	P61978	Heterogeneous nuclear ribonucleoprotein K OS=Homo sapiens OX=9606 GN=HNRNPK PE=1 SV=1	0.76	0.01	463	-0.837662	0.0312138	-0.432379	0.108227	0.405283	0.135995	15	13	13	18	15	15	16	13	13	17	17	17	17	16	16	15	15	15	18	17	17	18	17	17	20	15	15	23.0073	22.4038	22.6074	23.881	23.2877	23.3627	23.1848	23.2468	22.8839
DCR1A_HUMAN	Q6PJP8	DNA cross-link repair 1A protein OS=Homo sapiens OX=9606 GN=DCLRE1A PE=1 SV=3	0.76	0.02	1040	1.26417	0.0315033	1.86845	0.0343654	0.604283	0.436364	3	3	3	4	4	4	4	4	4	0	0	0	0	0	0	0	0	0	2	2	2	0	0	0	1	1	1	18.5783	18.2961	18.4359	16.8902	16.7011	17.9265	17.5186	15.4971	16.6893
SQSTM_HUMAN	Q13501	Sequestosome-1 OS=Homo sapiens OX=9606 GN=SQSTM1 PE=1 SV=1	0.76	0.41	440	2.80496	0.0318694	3.51201	0.00177896	0	1	1	1	1	3	3	3	2	2	2	0	0	0	0	0	0	0	0	0	0	0	0	0	0	0	0	0	0	18.1671	18.8063	18.4911	15.9482	14.1007	17.0008	15.6457	15.1287	14.1542
PAK2_HUMAN	Q13177	Serine/threonine-protein kinase PAK 2 OS=Homo sapiens OX=9606 GN=PAK2 PE=1 SV=3	0.76	0.04	524	0.217532	0.0320319	-0.207138	0.0596453	-0.424671	0.00534495	8	8	5	12	10	7	12	11	9	4	4	3	5	5	3	4	4	3	8	7	4	8	7	4	10	9	6	21.5653	21.3952	21.4637	21.2121	21.3488	21.2106	21.6745	21.578	21.7932
DDX5_HUMAN	P17844	Probable ATP-dependent RNA helicase DDX5 OS=Homo sapiens OX=9606 GN=DDX5 PE=1 SV=1	0.75	0.02	614	0.493773	0.0337694	0.443031	0.0263561	-0.0507425	0.617518	16	16	11	18	18	13	16	16	11	6	6	4	7	7	5	7	7	4	11	11	8	12	12	8	12	12	8	22.1856	21.9462	21.7479	21.5094	21.2921	21.5969	21.4681	21.5366	21.546
HNRPU_HUMAN	Q00839	Heterogeneous nuclear ribonucleoprotein U OS=Homo sapiens OX=9606 GN=HNRNPU PE=1 SV=6	0.77	0.02	825	1.72128	0.0342521	1.00672	0.0437201	-0.714556	0.299931	8	8	8	13	12	12	12	12	12	3	3	3	1	1	1	1	1	1	6	6	6	6	6	6	4	4	4	20.4039	20.8312	20.9578	20.0333	18.3519	18.644	20.1436	19.893	19.1362
THIO_HUMAN	P10599	Thioredoxin OS=Homo sapiens OX=9606 GN=TXN PE=1 SV=3	0.69	0	105	-0.4694	0.0345356	-0.687575	0.0095409	-0.218175	0.000958976	3	3	3	3	3	3	3	3	3	2	2	2	3	3	3	2	2	2	3	3	3	3	3	3	3	3	3	23.1624	22.6718	22.7976	23.3889	23.3448	23.3064	23.5793	23.5527	23.5625
DCD_HUMAN	P81605	Dermcidin OS=Homo sapiens OX=9606 GN=DCD PE=1 SV=2	0.61	0.18	110	4.19959	0.0350044	5.76055	0.0246733	1.56096	0.47124	3	3	3	4	4	4	3	3	3	1	1	1	0	0	0	0	0	0	1	1	1	0	0	0	0	0	0	21.304	22.9535	21.2369	19.8988	15.735	17.2619	19.12	14.9499	14.1429
NPM_HUMAN	P06748	Nucleophosmin OS=Homo sapiens OX=9606 GN=NPM1 PE=1 SV=2	0.76	0.01	294	-0.793313	0.0360961	-0.137341	0.634514	0.655972	0.0903433	2	2	2	5	5	5	6	5	5	5	5	5	5	5	5	4	4	4	5	5	5	5	5	5	3	3	3	22.0925	22.488	22.6164	23.5921	22.9525	23.0323	22.8475	22.64	22.1214
PIP30_HUMAN	Q9GZU8	PSME3-interacting protein OS=Homo sapiens OX=9606 GN=FAM192A PE=1 SV=1	0.68	0.1	254	-1.35589	0.037803	-0.909548	0.0424635	0.446341	0.297929	1	1	1	2	2	2	3	3	3	2	2	2	1	1	1	2	2	2	2	2	2	3	3	3	2	2	2	18.4335	18.9025	19.3924	20.5325	19.5776	20.686	19.5502	20.0115	19.8954
EXO5_HUMAN	Q9H790	Exonuclease V OS=Homo sapiens OX=9606 GN=EXO5 PE=1 SV=1	0.66	0.24	373	2.74515	0.0381055	1.50144	0.227121	-1.24371	0.398944	4	4	4	3	3	3	3	3	3	0	0	0	0	0	0	1	1	1	0	0	0	2	2	2	2	2	2	19.6776	18.9406	18.6674	16.4602	14.8282	17.7618	15.5756	18.606	18.5997
HNRPF_HUMAN	P52597	Heterogeneous nuclear ribonucleoprotein F OS=Homo sapiens OX=9606 GN=HNRNPF PE=1 SV=3	0.77	0.02	415	-1.12176	0.0391771	-0.795483	0.049376	0.326274	0.321016	8	7	6	12	10	8	10	8	7	10	9	7	9	8	7	8	7	5	11	9	7	10	9	7	12	10	8	22.8253	23.1176	22.2305	23.3242	24.0345	24.1799	23.7164	23.3178	23.5255
CRIP2_HUMAN	P52943	Cysteine-rich protein 2 OS=Homo sapiens OX=9606 GN=CRIP2 PE=1 SV=1	0.64	0.08	208	1.74749	0.0400094	4.41174	0.00210456	2.66425	0.033198	1	1	1	2	2	2	2	2	2	0	0	0	1	1	1	0	0	0	0	0	0	0	0	0	0	0	0	18.7871	19.0735	19.2102	17.3274	18.2356	16.2654	13.5038	14.7204	15.6114
CALD1_HUMAN	Q05682	Caldesmon OS=Homo sapiens OX=9606 GN=CALD1 PE=1 SV=3	0.64	0	793	1.07127	0.125233	-1.80531	4.18605e-05	-2.87658	0.00646736	2	2	2	3	3	3	3	3	3	1	1	1	1	1	1	0	0	0	5	5	5	7	7	7	6	6	6	17.6153	17.5229	17.7741	17.3281	16.8699	15.5005	19.3351	19.4617	19.5315
HS90B_HUMAN	P08238	Heat shock protein HSP 90-beta OS=Homo sapiens OX=9606 GN=HSP90AB1 PE=1 SV=4	0.7	0.06	724	0.100656	0.670958	1.11316	0.000192342	1.0125	0.0103424	6	6	0	9	9	3	8	8	2	3	3	0	5	5	0	6	6	0	4	4	0	5	5	0	3	3	0	20.3487	20.1724	20.1924	19.8543	20.0032	20.5539	19.1142	19.2396	19.0201
DNJC9_HUMAN	Q8WXX5	DnaJ homolog subfamily C member 9 OS=Homo sapiens OX=9606 GN=DNAJC9 PE=1 SV=1	0.62	0.1	260	1.41591	0.158491	-2.5536	0.000324542	-3.96951	0.00739012	1	1	1	1	1	1	2	2	2	0	0	0	0	0	0	0	0	0	3	3	3	3	3	3	4	4	4	17.6867	17.2799	18.0247	17.43	14.7513	16.5622	20.1678	20.161	20.3232
CPSM_HUMAN	P31327	Carbamoyl-phosphate synthase [ammonia], mitochondrial OS=Homo sapiens OX=9606 GN=CPS1 PE=1 SV=2	0.78	0.03	1500	0.0878709	0.361759	2.22828	0.000597354	2.1404	0.000599637	21	19	19	28	27	26	27	27	26	10	10	10	14	14	13	14	14	14	4	4	4	6	6	5	8	8	8	20.9966	20.7729	20.7719	20.6771	20.7912	20.8094	18.2359	18.6461	18.9746
HORN_HUMAN	Q86YZ3	Hornerin OS=Homo sapiens OX=9606 GN=HRNR PE=1 SV=2	0.83	0.07	2850	-0.376588	0.102041	-0.879551	0.000602106	-0.502963	0.0627966	3	2	2	6	5	5	5	4	4	2	1	1	2	1	1	3	2	2	4	3	3	7	6	6	5	4	4	17.4855	17.5543	17.4836	17.8889	17.5762	18.188	18.3655	18.5468	18.2497
POTEI_HUMAN	P0CG38	POTE ankyrin domain family member I OS=Homo sapiens OX=9606 GN=POTEI PE=3 SV=1	0.63	0.24	1075	0.448055	0.672879	3.29335	0.00088216	2.8453	0.0393652	1	1	0	2	2	0	2	2	0	1	1	0	0	0	0	2	2	0	0	0	0	0	0	0	0	0	0	17.0727	17.9558	18.1403	17.846	15.4589	18.5197	14.5669	14.628	14.0939
TCPQ_HUMAN	P50990	T-complex protein 1 subunit theta OS=Homo sapiens OX=9606 GN=CCT8 PE=1 SV=4	0.73	0	548	-0.426709	0.0682766	-0.344967	0.000926943	0.0817426	0.653131	10	10	10	17	17	17	17	17	17	13	13	13	12	12	12	10	10	10	14	14	14	14	14	14	14	14	14	21.3975	21.4918	21.52	22.1434	21.9706	21.5754	21.8153	21.7919	21.837
NOSIP_HUMAN	Q9Y314	Nitric oxide synthase-interacting protein OS=Homo sapiens OX=9606 GN=NOSIP PE=1 SV=1	0.75	0.06	301	-0.571939	0.184644	-1.90473	0.00102916	-1.33279	0.0121553	4	4	4	3	3	3	5	5	5	2	2	2	2	2	2	5	5	5	7	7	7	8	8	8	8	8	8	20.7548	20.048	20.4311	20.8073	20.587	21.5555	22.1687	22.3025	22.4768
HELLS_HUMAN	Q9NRZ9	Lymphoid-specific helicase OS=Homo sapiens OX=9606 GN=HELLS PE=1 SV=1	0.79	0	838	0.139152	0.425619	1.06128	0.00113418	0.922131	0.00104497	47	39	39	58	45	45	57	42	42	41	35	35	36	31	31	37	30	30	40	34	34	41	34	34	37	31	31	25.4536	25.1266	25.0643	25.1853	24.8751	25.1666	24.2175	24.165	24.0781
H90B3_HUMAN	Q58FF7	Putative heat shock protein HSP 90-beta-3 OS=Homo sapiens OX=9606 GN=HSP90AB3P PE=5 SV=1	0.59	0.06	597	1.48045	0.0629778	3.88204	0.0014063	2.40159	0.00191824	2	2	0	1	1	0	1	1	0	0	0	0	0	0	0	1	1	0	0	0	0	0	0	0	0	0	0	18.8421	17.2302	17.6328	15.9455	16.2934	17.0248	13.8679	14.0052	14.1857
ACTBL_HUMAN	Q562R1	Beta-actin-like protein 2 OS=Homo sapiens OX=9606 GN=ACTBL2 PE=1 SV=2	0.62	0.61	376	1.47636	0.0844913	2.98738	0.00150915	0	1	1	1	0	1	1	0	2	2	0	0	0	0	0	0	0	0	0	0	0	0	0	0	0	0	0	0	0	18.0331	17.568	18.3594	17.4765	15.3979	16.657	15.5341	15.0073	14.4571
AURKA_HUMAN	O14965	Aurora kinase A OS=Homo sapiens OX=9606 GN=AURKA PE=1 SV=2	0.73	0.02	403	-0.519632	0.0828775	-1.30323	0.00182218	-0.783596	0.0241597	1	1	0	2	2	1	3	3	2	2	2	1	2	2	1	2	2	1	5	5	4	6	6	5	7	7	6	19.277	19.0644	19.5108	20.0871	19.4548	19.8693	20.3547	20.6418	20.7654
ADNP_HUMAN	Q9H2P0	Activity-dependent neuroprotector homeobox protein OS=Homo sapiens OX=9606 GN=ADNP PE=1 SV=1	0.72	0.02	1102	0.150292	0.799859	-0.902018	0.002566	-1.05231	0.13684	4	4	4	7	7	7	7	7	7	2	2	2	2	2	2	6	6	6	10	10	10	7	7	7	9	9	9	18.5357	18.5107	18.6681	18.3539	17.4996	19.4102	19.6014	19.2231	19.5961
MYH9_HUMAN	P35579	Myosin-9 OS=Homo sapiens OX=9606 GN=MYH9 PE=1 SV=4	0.63	0	1960	0.502185	0.250497	2.20062	0.00307593	1.69843	0.0114704	7	7	6	16	15	13	17	17	15	3	3	3	4	4	3	6	6	6	2	2	1	3	3	3	3	3	2	18.0393	18.6721	18.8023	17.7424	17.6826	18.5822	15.8214	16.665	16.4256
ACTB_HUMAN	P60709	Actin, cytoplasmic 1 OS=Homo sapiens OX=9606 GN=ACTB PE=1 SV=1	0.73	0.24	375	2.44094	0.273286	4.41382	0.00333044	1.97288	0.389269	4	4	0	5	5	0	6	6	0	2	2	0	0	0	0	2	2	0	0	0	0	1	1	0	0	0	0	20.3669	20.2704	20.5827	19.7761	14.125	19.9961	15.5963	17.3531	15.0292
SF01_HUMAN	Q15637	Splicing factor 1 OS=Homo sapiens OX=9606 GN=SF1 PE=1 SV=4	0.7	0.01	639	-0.769428	0.143855	-1.14988	0.00364293	-0.380448	0.397501	3	3	3	3	3	3	4	4	4	2	2	2	1	1	1	2	2	2	3	3	3	3	3	3	4	4	4	20.6681	20.2761	20.1161	21.5213	20.3406	21.5067	21.4977	21.3457	21.6665
PRS8_HUMAN	P62195	26S proteasome regulatory subunit 8 OS=Homo sapiens OX=9606 GN=PSMC5 PE=1 SV=1	0.75	0.03	406	-0.996739	0.131615	-1.6583	0.00461801	-0.661563	0.323882	2	2	1	4	4	3	4	4	3	1	1	0	4	4	3	5	5	4	3	3	2	6	6	5	7	7	6	19.1278	19.2416	19.4295	19.2681	20.5	21.0211	20.3973	21.046	21.3306
LAP2A_HUMAN	P42166	Lamina-associated polypeptide 2, isoform alpha OS=Homo sapiens OX=9606 GN=TMPO PE=1 SV=2	0.79	0.12	694	-0.246006	0.188836	-0.72996	0.0046336	-0.483954	0.0181686	4	4	1	5	5	1	6	6	2	2	2	0	2	2	0	2	2	0	5	5	0	5	5	0	4	4	0	19.6166	19.2817	19.6145	19.8866	19.5356	19.8286	20.1176	20.3322	20.2529
ACTS_HUMAN	P68133	Actin, alpha skeletal muscle OS=Homo sapiens OX=9606 GN=ACTA1 PE=1 SV=1	0.73	0.24	377	2.65469	0.281956	4.5942	0.00466047	1.9395	0.441883	4	4	0	6	6	0	7	7	0	2	2	0	0	0	0	2	2	0	0	0	0	1	1	0	0	0	0	20.1795	20.3821	20.6674	19.7761	13.4927	19.9961	14.7138	17.3531	15.3796
WDR70_HUMAN	Q9NW82	WD repeat-containing protein 70 OS=Homo sapiens OX=9606 GN=WDR70 PE=1 SV=1	0.77	0.02	654	-0.462768	0.0853954	-0.715562	0.00481306	-0.252794	0.200244	5	5	5	11	11	11	8	8	8	4	4	4	6	6	6	7	7	7	9	9	9	10	10	10	9	9	9	20.1416	20.5667	20.3335	20.626	20.6707	21.1335	21.0168	21.119	21.0527
RENT1_HUMAN	Q92900	Regulator of nonsense transcripts 1 OS=Homo sapiens OX=9606 GN=UPF1 PE=1 SV=2	0.75	0.01	1129	1.41987	0.0950738	-0.814165	0.0055322	-2.23403	0.0267631	10	10	10	20	20	20	19	19	19	1	1	1	5	5	5	7	7	6	21	20	20	22	22	21	20	20	20	20.1395	20.4005	20.4812	17.6612	19.3155	19.7847	21.1559	21.3415	20.9661
TBA3E_HUMAN	Q6PEY2	Tubulin alpha-3E chain OS=Homo sapiens OX=9606 GN=TUBA3E PE=1 SV=2	0.78	0.04	450	0.321544	0.21574	0.992404	0.00566478	0.67086	0.0520176	5	5	0	8	7	0	6	6	0	4	4	0	4	4	0	2	2	0	3	3	0	4	4	0	4	4	0	21.6789	21.3867	21.3513	21.4698	21.1785	20.804	20.1781	20.651	20.6106
ACTC_HUMAN	P68032	Actin, alpha cardiac muscle 1 OS=Homo sapiens OX=9606 GN=ACTC1 PE=1 SV=1	0.73	0.24	377	2.29741	0.266507	4.75935	0.00592292	2.46194	0.281845	4	4	0	6	6	0	7	7	0	2	2	0	0	0	0	2	2	0	0	0	0	1	1	0	0	0	0	20.1795	20.3821	20.6674	19.7761	14.5645	19.9961	15.1836	17.3531	14.4143
ACTA_HUMAN	P62736	Actin, aortic smooth muscle OS=Homo sapiens OX=9606 GN=ACTA2 PE=1 SV=1	0.73	0.24	377	1.97492	0.247466	4.69466	0.00660005	2.71975	0.18617	4	4	0	6	6	0	7	7	0	2	2	0	0	0	0	2	2	0	0	0	0	1	1	0	0	0	0	20.1795	20.3821	20.6674	19.7761	15.532	19.9961	15.5208	17.3531	14.2712
CSRP1_HUMAN	P21291	Cysteine and glycine-rich protein 1 OS=Homo sapiens OX=9606 GN=CSRP1 PE=1 SV=3	0.74	0.4	193	-0.304405	0.0826376	-0.652944	0.00700936	-0.348539	0.0312762	2	2	2	3	3	3	3	3	3	2	2	2	2	2	2	2	2	2	3	3	3	3	3	3	3	3	3	19.8382	19.4905	19.7654	19.9123	19.9349	20.1601	20.2105	20.3922	20.4503
TBA1A_HUMAN	Q71U36	Tubulin alpha-1A chain OS=Homo sapiens OX=9606 GN=TUBA1A PE=1 SV=1	0.78	0	451	0.281885	0.100863	0.792489	0.00704997	0.510604	0.0292162	7	7	0	11	10	0	10	9	0	5	5	0	6	6	0	4	4	0	5	5	0	7	7	0	6	6	0	22.0128	21.6892	21.7887	21.691	21.5775	21.3766	20.8079	21.2283	21.077
TBA1B_HUMAN	P68363	Tubulin alpha-1B chain OS=Homo sapiens OX=9606 GN=TUBA1B PE=1 SV=1	0.78	0	451	0.281885	0.100863	0.792489	0.00704997	0.510604	0.0292162	7	7	0	11	10	0	10	9	0	5	5	0	6	6	0	4	4	0	5	5	0	7	7	0	6	6	0	22.0128	21.6892	21.7887	21.691	21.5775	21.3766	20.8079	21.2283	21.077
TBA1C_HUMAN	Q9BQE3	Tubulin alpha-1C chain OS=Homo sapiens OX=9606 GN=TUBA1C PE=1 SV=1	0.78	0	449	0.281885	0.100863	0.792489	0.00704997	0.510604	0.0292162	7	7	0	11	10	0	10	9	0	5	5	0	6	6	0	4	4	0	5	5	0	7	7	0	6	6	0	22.0128	21.6892	21.7887	21.691	21.5775	21.3766	20.8079	21.2283	21.077
CCNB1_HUMAN	P14635	G2/mitotic-specific cyclin-B1 OS=Homo sapiens OX=9606 GN=CCNB1 PE=1 SV=1	0.68	0.02	433	-2.36848	0.0545808	-4.45442	0.0072658	-2.08594	2.07552e-05	1	1	1	0	0	0	2	2	2	2	2	2	2	2	2	2	2	2	6	6	6	4	4	4	5	5	5	18.0583	15.3546	17.9215	19.5492	19.4549	19.4358	21.7313	21.4679	21.4985
HNRPM_HUMAN	P52272	Heterogeneous nuclear ribonucleoprotein M OS=Homo sapiens OX=9606 GN=HNRNPM PE=1 SV=3	0.75	0.08	730	0.562243	0.0988019	1.12992	0.00737202	0.567679	0.147075	11	11	11	16	15	15	20	19	19	5	5	5	5	5	5	5	5	5	6	6	6	10	10	10	7	7	7	21.0362	20.902	21.2413	20.9838	20.2628	20.2461	19.5935	20.2924	19.9037
ACTG_HUMAN	P63261	Actin, cytoplasmic 2 OS=Homo sapiens OX=9606 GN=ACTG1 PE=1 SV=1	0.73	0.24	375	1.75242	0.229516	4.54897	0.00745974	2.79655	0.141453	4	4	0	5	5	0	6	6	0	2	2	0	0	0	0	2	2	0	0	0	0	1	1	0	0	0	0	20.3669	20.2704	20.5827	19.7761	16.1905	19.9961	14.2298	17.3531	15.9903
AGFG1_HUMAN	P52594	Arf-GAP domain and FG repeat-containing protein 1 OS=Homo sapiens OX=9606 GN=AGFG1 PE=1 SV=2	0.78	0.18	562	-0.543524	0.140572	-0.68773	0.0074603	-0.144206	0.672308	3	3	3	4	4	4	4	4	4	4	4	4	3	3	3	2	2	2	4	4	4	4	4	4	5	5	5	20.4476	20.3142	20.2544	21.4612	20.6415	20.5442	21.1355	21.1667	20.7772
BRCA1_HUMAN	P38398	Breast cancer type 1 susceptibility protein OS=Homo sapiens OX=9606 GN=BRCA1 PE=1 SV=2	0.8	0.01	1863	0.0608673	0.594702	0.632601	0.00751638	0.571734	0.0131223	14	14	14	18	18	18	18	17	17	7	7	7	8	8	8	8	8	8	9	9	9	11	11	11	8	8	8	20.0489	19.8278	19.8731	20.0168	19.7589	19.7915	19.3008	19.4608	19.0905
HS90A_HUMAN	P07900	Heat shock protein HSP 90-alpha OS=Homo sapiens OX=9606 GN=HSP90AA1 PE=1 SV=5	0.76	0.05	732	-0.279542	0.181659	1.32237	0.00769438	1.60192	0.00294519	7	7	1	7	7	2	6	6	2	4	4	0	7	7	2	6	6	1	4	4	0	4	4	1	2	2	0	20.4209	20.0671	19.9534	20.2252	20.5234	20.5315	19.1508	18.9337	18.3899
DDX17_HUMAN	Q92841	Probable ATP-dependent RNA helicase DDX17 OS=Homo sapiens OX=9606 GN=DDX17 PE=1 SV=2	0.62	0.1	729	0.227064	0.15377	0.434372	0.00792179	0.207308	0.134233	5	5	0	5	5	0	5	5	0	2	2	0	2	2	0	3	3	0	3	3	0	4	4	0	4	4	0	20.7675	20.6252	20.4964	20.4256	20.2142	20.5682	20.14	20.1711	20.2749
TBA3C_HUMAN	P0DPH7	Tubulin alpha-3C chain OS=Homo sapiens OX=9606 GN=TUBA3C PE=1 SV=1	0.78	0.04	450	0.272505	0.103584	0.988246	0.00894161	0.71574	0.0319221	5	5	0	9	8	0	7	7	0	4	4	0	4	4	0	3	3	0	3	3	0	5	5	0	4	4	0	21.6789	21.4695	21.4456	21.4698	21.1785	21.1282	20.1781	20.8406	20.6106
TBA3D_HUMAN	P0DPH8	Tubulin alpha-3D chain OS=Homo sapiens OX=9606 GN=TUBA3D PE=1 SV=1	0.78	0.04	450	0.272505	0.103584	0.988246	0.00894161	0.71574	0.0319221	5	5	0	9	8	0	7	7	0	4	4	0	4	4	0	3	3	0	3	3	0	5	5	0	4	4	0	21.6789	21.4695	21.4456	21.4698	21.1785	21.1282	20.1781	20.8406	20.6106
RBM14_HUMAN	Q96PK6	RNA-binding protein 14 OS=Homo sapiens OX=9606 GN=RBM14 PE=1 SV=2	0.76	0.02	669	-0.781044	0.0672406	-1.42187	0.00900656	-0.64083	0.0503933	4	4	4	8	8	8	8	8	8	6	6	6	5	5	5	6	6	6	10	10	10	12	12	12	8	8	8	19.5555	20.2938	20.3671	20.9847	20.5048	21.07	21.3993	21.7887	21.2941
CLH1_HUMAN	Q00610	Clathrin heavy chain 1 OS=Homo sapiens OX=9606 GN=CLTC PE=1 SV=5	0.69	0.04	1675	1.24326	0.0665259	3.72711	0.00922044	2.48385	0.0537932	7	7	6	13	13	11	13	13	11	1	1	1	3	3	2	4	4	3	0	0	0	2	2	2	1	1	1	18.5031	18.8615	18.8689	16.5705	17.7509	18.1823	13.5233	16.1625	15.3664
POTEE_HUMAN	Q6S8J3	POTE ankyrin domain family member E OS=Homo sapiens OX=9606 GN=POTEE PE=2 SV=3	0.63	0.24	1075	0.799771	0.559618	2.8981	0.00994857	2.09833	0.181363	1	1	0	2	2	0	3	3	0	1	1	0	0	0	0	2	2	0	0	0	0	0	0	0	0	0	0	17.0503	17.9334	18.3483	17.8236	14.6117	18.4973	15.12	13.9209	15.5969
ACTH_HUMAN	P63267	Actin, gamma-enteric smooth muscle OS=Homo sapiens OX=9606 GN=ACTG2 PE=1 SV=1	0.73	0.24	376	2.04921	0.25241	4.71538	0.0102261	2.66617	0.220283	4	4	0	6	6	0	7	7	0	2	2	0	0	0	0	2	2	0	0	0	0	1	1	0	0	0	0	20.3107	20.5134	20.7987	19.9073	15.4404	20.1274	13.9647	17.4843	16.0276
AHNK_HUMAN	Q09666	Neuroblast differentiation-associated protein AHNAK OS=Homo sapiens OX=9606 GN=AHNAK PE=1 SV=2	0.7	0.04	5890	0.70726	0.0778804	1.30175	0.0111705	0.594487	0.0732305	5	5	5	5	5	5	10	10	10	2	2	2	2	2	2	3	3	3	2	2	2	3	3	3	2	2	2	16.2897	15.7772	16.5979	15.4818	15.2186	15.8426	14.7342	15.2534	14.772
BUB1B_HUMAN	O60566	Mitotic checkpoint serine/threonine-protein kinase BUB1 beta OS=Homo sapiens OX=9606 GN=BUB1B PE=1 SV=3	0.8	0	1050	-0.240036	0.0959503	0.350279	0.0115718	0.590316	0.00312889	53	40	40	64	47	47	58	42	42	46	39	39	48	41	41	48	39	39	50	41	41	51	42	42	53	43	43	25.0424	24.8469	24.8179	25.2258	24.9718	25.2297	24.4942	24.6195	24.5426
POTEF_HUMAN	A5A3E0	POTE ankyrin domain family member F OS=Homo sapiens OX=9606 GN=POTEF PE=1 SV=2	0.63	0.24	1075	-0.128702	0.809215	3.08175	0.0170709	3.21045	0.0131447	1	1	0	2	2	0	3	3	0	1	1	0	0	0	0	2	2	0	0	0	0	0	0	0	0	0	0	17.0283	17.9114	18.3262	17.8016	17.3751	18.4753	15.871	13.5023	14.6473
TNK1_HUMAN	Q13470	Non-receptor tyrosine-protein kinase TNK1 OS=Homo sapiens OX=9606 GN=TNK1 PE=1 SV=3	0.62	0.06	666	2.6061	0.184273	3.04981	0.0173656	0.443711	0.813066	2	2	2	6	6	6	7	7	7	2	2	2	0	0	0	1	1	1	1	1	1	0	0	0	1	1	1	18.7479	19.5191	19.6788	19.0147	13.6333	17.4796	16.8871	14.8207	17.0886
TBB4B_HUMAN	P68371	Tubulin beta-4B chain OS=Homo sapiens OX=9606 GN=TUBB4B PE=1 SV=1	0.68	0.68	445	0.481164	0.348512	2.6483	0.0176472	0	1	0	0	0	1	1	0	2	2	0	0	0	0	0	0	0	0	0	0	0	0	0	0	0	0	0	0	0	16.5362	16.5445	17.8683	16.6978	16.3833	16.4244	14.4056	15.1919	13.4066
PRPF3_HUMAN	O43395	U4/U6 small nuclear ribonucleoprotein Prp3 OS=Homo sapiens OX=9606 GN=PRPF3 PE=1 SV=2	0.72	0.05	683	0.877119	0.106387	0.390664	0.0194756	-0.486455	0.318808	8	8	8	12	11	11	11	11	11	2	2	2	5	5	5	3	3	3	6	6	6	6	6	6	6	5	5	20.5935	20.4009	20.4976	18.7841	20.076	20.0006	20.0574	19.9865	20.2762
ENOA_HUMAN	P06733	Alpha-enolase OS=Homo sapiens OX=9606 GN=ENO1 PE=1 SV=2	0.65	0.02	434	1.14446	0.238989	2.19518	0.0209489	1.05072	0.35423	2	2	2	4	4	3	3	3	2	1	1	1	2	2	2	0	0	0	1	1	1	2	2	2	0	0	0	19.7962	19.6956	19.3818	19.0341	19.5368	16.8693	17.7748	18.2175	16.2957
SH24A_HUMAN	Q9H788	SH2 domain-containing protein 4A OS=Homo sapiens OX=9606 GN=SH2D4A PE=1 SV=1	0.7	0.04	454	-0.0516008	0.960332	-1.00912	0.0220193	-0.957516	0.377704	2	2	2	3	3	3	2	2	2	3	3	3	1	1	1	0	0	0	3	3	3	3	3	3	2	2	2	18.3024	18.5572	17.8163	19.9976	18.1165	16.7167	19.3129	19.4861	18.9043
INCE_HUMAN	Q9NQS7	Inner centromere protein OS=Homo sapiens OX=9606 GN=INCENP PE=1 SV=3	0.79	0.02	918	-0.262652	0.103931	0.57391	0.0229349	0.836562	0.00693362	24	23	23	28	26	26	30	28	28	25	23	23	22	20	20	22	21	21	19	19	19	24	22	22	26	24	24	23.4372	23.1482	23.3401	23.6139	23.3947	23.7048	22.5109	22.7143	22.9786
HMGB1_HUMAN	P09429	High mobility group protein B1 OS=Homo sapiens OX=9606 GN=HMGB1 PE=1 SV=3	0.63	0.06	215	0.238845	0.810005	-1.14793	0.0238679	-1.38678	0.212762	1	1	1	2	2	1	2	2	1	0	0	0	1	1	1	1	1	1	2	2	1	3	3	1	1	1	1	18.8205	19.5663	19.2182	17.1538	19.828	19.9066	20.2695	20.8021	19.9771
TBA4A_HUMAN	P68366	Tubulin alpha-4A chain OS=Homo sapiens OX=9606 GN=TUBA4A PE=1 SV=1	0.65	0.04	448	0.599902	0.0613825	1.07325	0.0248263	0.47335	0.261008	4	4	0	7	6	0	5	5	0	3	3	0	3	3	0	2	2	0	2	2	0	4	4	0	3	3	0	21.0997	20.8724	20.7919	20.6965	20.3108	19.9569	19.285	20.2651	19.994
ZC3HE_HUMAN	Q6PJT7	Zinc finger CCCH domain-containing protein 14 OS=Homo sapiens OX=9606 GN=ZC3H14 PE=1 SV=1	0.78	0	736	-0.314187	0.102492	-0.713349	0.0377641	-0.399162	0.160696	7	7	7	9	9	9	10	9	9	5	5	5	6	6	6	5	5	5	9	9	9	12	11	11	9	7	7	20.0487	19.9472	19.6906	20.002	20.3236	20.3034	20.69	20.9209	20.2157
SHOT1_HUMAN	A0MZ66	Shootin-1 OS=Homo sapiens OX=9606 GN=SHTN1 PE=1 SV=4	0.61	0.03	631	0.575712	0.353307	2.4066	0.0384513	1.83089	0.0525393	1	1	1	3	3	3	2	2	2	0	0	0	0	0	0	1	1	1	0	0	0	0	0	0	0	0	0	16.265	17.8532	17.5682	16.2921	16.536	17.1313	14.0952	16.0623	14.3092
RN169_HUMAN	Q8NCN4	E3 ubiquitin-protein ligase RNF169 OS=Homo sapiens OX=9606 GN=RNF169 PE=1 SV=2	0.73	0.08	708	-0.190414	0.690981	-1.6803	0.0409015	-1.48989	0.0232722	2	2	2	6	6	6	6	6	6	1	1	1	3	3	3	2	2	2	8	7	7	9	9	9	11	11	11	18.0236	19.459	18.755	19.2222	18.9294	18.6573	19.7984	20.3584	21.1217
CHM4B_HUMAN	Q9H444	Charged multivesicular body protein 4b OS=Homo sapiens OX=9606 GN=CHMP4B PE=1 SV=1	0.66	0.67	224	0.668316	0.671654	-1.22682	0.042122	-1.89514	0.255701	1	1	1	3	3	3	2	2	2	1	1	1	2	2	2	0	0	0	3	3	3	3	3	3	2	2	2	18.2228	19.4951	18.9316	19.3784	19.8704	15.3958	20.2605	20.3457	19.7238
MCM10_HUMAN	Q7L590	Protein MCM10 homolog OS=Homo sapiens OX=9606 GN=MCM10 PE=1 SV=2	0.63	0.08	875	1.0003	0.164306	-1.6395	0.0449546	-2.6398	0.000674777	0	0	0	2	2	2	2	2	2	0	0	0	0	0	0	0	0	0	3	3	3	2	2	2	3	3	3	15.0255	16.6902	16.627	15.3734	15.2972	14.6713	17.7526	17.469	18.0396
DHX15_HUMAN	O43143	Pre-mRNA-splicing factor ATP-dependent RNA helicase DHX15 OS=Homo sapiens OX=9606 GN=DHX15 PE=1 SV=2	0.66	0.01	795	0.915394	0.553964	-2.80472	0.113302	-3.72012	0.000752922	0	0	0	3	3	3	3	3	3	0	0	0	0	0	0	0	0	0	5	5	5	7	7	7	4	4	4	13.8313	17.6297	18.2156	16.2414	15.0194	15.6696	19.1658	19.7451	19.1798
RHEB_HUMAN	Q15382	GTP-binding protein Rheb OS=Homo sapiens OX=9606 GN=RHEB PE=1 SV=1	0.6	0.09	184	1.67887	0.27216	-1.68989	0.275974	-3.36876	0.00110157	0	0	0	3	3	3	1	1	1	0	0	0	0	0	0	0	0	0	1	1	1	3	3	3	1	1	1	15.1892	19.6673	17.8231	16.0327	15.4309	16.1794	18.7586	19.8759	19.1148
MYPN_HUMAN	Q86TC9	Myopalladin OS=Homo sapiens OX=9606 GN=MYPN PE=1 SV=2	0.76	0.09	1320	1.22505	0.131764	-1.40119	0.0769104	-2.62624	0.00271523	0	0	0	3	3	3	7	7	7	0	0	0	0	0	0	1	1	1	4	4	4	5	5	5	6	6	6	16.499	17.2684	18.4039	15.6316	16.0738	16.7908	18.498	18.6802	19.1966
RP9_HUMAN	Q8TA86	Retinitis pigmentosa 9 protein OS=Homo sapiens OX=9606 GN=RP9 PE=1 SV=2	0.46	0.25	221	1.6309	0.277257	-0.429439	0.751719	-2.06034	0.00398215	0	0	0	2	2	2	2	2	2	0	0	0	0	0	0	0	0	0	1	1	1	1	1	1	1	1	1	14.9041	18.6989	18.6633	16.3328	15.7987	15.2421	17.7966	17.6362	18.1218
CARF_HUMAN	Q9NXV6	CDKN2A-interacting protein OS=Homo sapiens OX=9606 GN=CDKN2AIP PE=1 SV=3	0.71	0.21	580	0.388914	0.408508	-1.17823	0.083253	-1.56714	0.0071627	0	0	0	1	1	1	1	1	1	0	0	0	0	0	0	0	0	0	2	2	2	1	1	1	1	1	1	15.1025	16.2756	16.411	15.4124	15.5488	15.6611	17.6859	16.9649	16.673
BIP_HUMAN	P11021	Endoplasmic reticulum chaperone BiP OS=Homo sapiens OX=9606 GN=HSPA5 PE=1 SV=2	0.8	0.05	654	-0.2369	0.124741	0.115987	0.325497	0.352887	0.0109758	22	21	20	27	22	21	28	24	23	18	18	17	18	18	17	17	17	16	23	21	20	24	21	20	23	21	20	22.847	22.5053	22.6658	22.953	22.7686	23.0071	22.5059	22.55	22.6142
PLK1_HUMAN	P53350	Serine/threonine-protein kinase PLK1 OS=Homo sapiens OX=9606 GN=PLK1 PE=1 SV=1	0.67	0.01	603	1.06946	0.0760992	-0.659996	0.106692	-1.72946	0.0156026	3	3	3	7	7	7	6	5	5	2	2	2	2	2	2	1	1	1	5	5	5	7	7	7	6	6	6	19.0385	19.8377	19.6863	19.001	18.6233	17.7297	19.7751	20.385	20.3824
PAK3_HUMAN	O75914	Serine/threonine-protein kinase PAK 3 OS=Homo sapiens OX=9606 GN=PAK3 PE=1 SV=2	0.64	0.04	559	0.508775	0.150391	-0.350396	0.0767471	-0.859171	0.0301143	3	3	0	5	3	0	3	2	0	1	1	0	2	2	0	1	1	0	4	3	0	4	3	0	4	3	0	20.2248	20.0919	19.7734	19.2799	20.0276	19.2563	20.4721	20.2609	20.4082
TDIF2_HUMAN	Q5QJE6	Deoxynucleotidyltransferase terminal-interacting protein 2 OS=Homo sapiens OX=9606 GN=DNTTIP2 PE=1 SV=2	0.69	0.08	756	1.41157	0.0716968	-0.321494	0.306049	-1.73306	0.0307892	3	3	3	3	3	3	7	7	7	1	1	1	1	1	1	2	2	2	5	5	5	4	4	4	5	5	5	19.5655	18.9883	19.8586	18.4284	17.0314	18.7178	19.8694	19.5956	19.9119
SPAT2_HUMAN	Q9UM82	Spermatogenesis-associated protein 2 OS=Homo sapiens OX=9606 GN=SPATA2 PE=1 SV=2	0.78	0.01	520	-0.103846	0.549164	0.314681	0.124986	0.418526	0.031937	8	7	6	10	9	8	13	12	11	6	5	4	7	7	6	5	4	4	8	7	6	6	6	5	8	8	7	20.7048	20.359	20.7915	20.8654	20.7404	20.561	20.3139	20.1348	20.4625
ZMAT2_HUMAN	Q96NC0	Zinc finger matrin-type protein 2 OS=Homo sapiens OX=9606 GN=ZMAT2 PE=1 SV=1	0.63	0.01	199	0.744338	0.201636	-0.375772	0.44358	-1.12011	0.0382235	7	7	7	8	8	8	7	7	7	3	3	3	2	2	2	1	1	1	9	8	8	6	6	6	7	7	7	22.2959	22.6772	21.376	21.9591	21.1656	20.9913	22.9215	22.3185	22.2363
DDX42_HUMAN	Q86XP3	ATP-dependent RNA helicase DDX42 OS=Homo sapiens OX=9606 GN=DDX42 PE=1 SV=1	0.7	0.01	938	2.27725	0.0761352	0.213851	0.788893	-2.0634	0.0415749	1	1	1	8	8	8	8	8	8	1	1	1	0	0	0	0	0	0	2	2	2	4	4	4	4	4	4	17.0701	19.0667	19.2767	17.4244	15.2158	15.9415	17.7598	18.579	18.4331
MYH10_HUMAN	P35580	Myosin-10 OS=Homo sapiens OX=9606 GN=MYH10 PE=1 SV=3	0.63	0	1976	-0.467541	0.33908	0.251589	0.55819	0.71913	0.0472544	1	1	0	2	2	0	2	2	0	0	0	0	1	1	0	0	0	0	1	1	0	0	0	0	1	1	0	14.4595	15.5794	15.5719	16.0583	15.3051	15.6499	14.7127	15.163	14.9803
ROA2_HUMAN	P22626	Heterogeneous nuclear ribonucleoproteins A2/B1 OS=Homo sapiens OX=9606 GN=HNRNPA2B1 PE=1 SV=2	0.65	0.1	353	-0.794658	0.590786	1.349	0.409857	2.14366	0.0477972	0	0	0	4	4	4	3	3	3	1	1	1	1	1	1	1	1	1	0	0	0	0	0	0	1	1	1	15.251	19.0145	19.3249	18.4998	19.3696	18.105	15.7782	15.9299	17.8353
