# Supplementary material for: A highly conserved pocket on PP2A‐B56 is required for hSgo1 binding and cohesion protection during mitosis
Source: EMBO Rep. 2021 May 11;22(7):e52295. doi: 10.15252/embr.202052295 (PMC8256288; doi:10.15252/embr.202052295)
Supplement: Supplementary file 3 — Dataset EV2 [file EMBR-22-e52295-s011.xlsx]

## Sheet: Legend
Dataset EV2: Mass spectrometry analysis of YFP affinity purifications of YFP-hSgo1 proteins.

## Sheet: description
Column	Description
name	protein name
accession	protein accession
description	protein description
xcorr_max	maximum xcorr parameter for protein identification
dcn_max	maximum dcn parameter for protein identification
ppm_min	minimum part per million parameter for protein identification
log2 ratio WT_3A	log2 ratio of Sgo1 WT_3A
pvalue WT_3A	pvalue of log2 ratio Sgo1 WT_3A
log2 ratio WT_4A	log2 ratio of Sgo1 WT_4A
pvalue WT_4A	pvalue of log2 ratio Sgo1 WT_4A
tp[WT1]	total peptide count Sgo1 WT replicate 1
up[WT1]	unique peptide count Sgo1 WT replicate 1
um[WT1]	unique match count Sgo1 WT replicate 1
tp[WT2]	total peptide count Sgo1 WT replicate 2
up[WT2]	unique peptide count Sgo1 WT replicate 2
um[WT2]	unique match count Sgo1 WT replicate 2
tp[WT3]	total peptide count Sgo1 WT replicate 3
up[WT3]	unique peptide count Sgo1 WT replicate 3
um[WT3]	unique match count Sgo1 WT replicate 3
tp[3A1]	total peptide count Sgo1 3A replicate 1
up[3A1]	unique peptide count Sgo1 3A replicate 1
um[3A1]	unique match count Sgo1 3A replicate 1
tp[3A2]	total peptide count Sgo1 3A replicate 2
up[3A2]	unique peptide count Sgo1 3A replicate 2
um[3A2]	unique match count Sgo1 3A replicate 2
tp[3A3]	total peptide count Sgo1 3A replicate 3
up[3A3]	unique peptide count Sgo1 3A replicate 3
um[3A3]	unique match count Sgo1 3A replicate 3
tp[4A1]	total peptide count Sgo1 4A replicate 1
up[4A1]	unique peptide count Sgo1 4A replicate 1
um[4A1]	unique match count Sgo1 4A replicate 1
tp[4A2]	total peptide count Sgo1 4A replicate 2
up[4A2]	unique peptide count Sgo1 4A replicate 2
um[4A2]	unique match count Sgo1 4A replicate 2
tp[4A3]	total peptide count Sgo1 4A replicate 3
up[4A3]	unique peptide count Sgo1 4A replicate 3
um[4A3]	unique match count Sgo1 4A replicate 3
log2 norm area[WT-1]	log2 transformed normalized area Sgo1 WT replicate 1
log2 norm area[WT-2]	log2 transformed normalized area Sgo1 WT replicate 2
log2 norm area[WT-3]	log2 transformed normalized area Sgo1 WT replicate 3
log2 norm area[3A-1]	log2 transformed normalized area Sgo1 3A replicate 1
log2 norm area[3A-2]	log2 transformed normalized area Sgo1 3A replicate 2
log2 norm area[3A-3]	log2 transformed normalized area Sgo1 3A replicate 3
log2 norm area[4A-1]	log2 transformed normalized area Sgo1 4A replicate 1
log2 norm area[4A-2]	log2 transformed normalized area Sgo1 4A replicate 2
log2 norm area[4A-3]	log2 transformed normalized area Sgo1 4A replicate 3

## Sheet: cohesion and B56 protein
name	accession	description	xcorr_max	dcn_max	ppm_min	log2 ratio WT_3A	pvalue WT_3A	log2 ratio WT_4A	pvalue WT_4A	tp[WT1]	up[WT1]	um[WT1]	tp[WT2]	up[WT2]	um[WT2]	tp[WT3]	up[WT3]	um[WT3]	tp[3A1]	up[3A1]	um[3A1]	tp[3A2]	up[3A2]	um[3A2]	tp[3A3]	up[3A3]	um[3A3]	tp[4A1]	up[4A1]	um[4A1]	tp[4A2]	up[4A2]	um[4A2]	tp[4A3]	up[4A3]	um[4A3]	log2 norm area[WT1]	log2 norm area[WT2]	log2 norm area[WT3]	log2 norm area[3A1]	log2 norm area[3A2]	log2 norm area[3A3]	log2 norm area[4A1]	log2 norm area[4A2]	log2 norm area[4A3]
SGO1_HUMAN	Q5FBB7	Shugoshin 1 OS=Homo sapiens OX=9606 GN=SGO1 PE=1 SV=1	5.711	0.7636	0.008608	0	1	0	1	383	48	48	336	41	41	385	50	50	269	43	43	272	43	43	281	48	48	415	47	47	314	46	46	266	39	39	31.8265	31.8265	31.8265	31.8265	31.8265	31.8265	31.8265	31.8265	31.8265
2A5B_HUMAN	Q15173	Serine/threonine-protein phosphatase 2A 56 kDa regulatory subunit beta isoform OS=Homo sapiens OX=9606 GN=PPP2R5B PE=1 SV=1	3.179	0.7438	0.167645	0.812749	0.131843	1.27314	0.011687	10	9	9	9	8	8	11	9	9	3	3	3	4	4	4	5	5	5	9	8	7	8	8	8	6	5	5	24.3186	24.9919	24.7472	23.1092	24.2907	24.2196	23.0002	23.5336	23.7046
2A5A_HUMAN	Q15172	Serine/threonine-protein phosphatase 2A 56 kDa regulatory subunit alpha isoform OS=Homo sapiens OX=9606 GN=PPP2R5A PE=1 SV=1	4.107	0.7268	0.195831	1.74965	0.0109813	0.894976	0.0838101	52	16	14	47	15	13	46	15	13	20	10	9	19	12	10	23	13	10	49	17	15	39	15	13	32	15	13	27.9736	28.492	27.8245	25.7209	26.4588	26.8615	26.6638	27.1269	27.8145
2A5D_HUMAN	Q14738	Serine/threonine-protein phosphatase 2A 56 kDa regulatory subunit delta isoform OS=Homo sapiens OX=9606 GN=PPP2R5D PE=1 SV=1	6.67	0.804	0.005397	1.9722	0.0100924	1.38584	0.172204	121	33	27	99	26	21	99	29	24	28	17	13	24	16	12	24	16	10	41	22	18	34	22	18	31	16	11	28.1882	28.6048	29.4011	26.2813	26.9505	27.0458	25.9689	28.5715	27.4961
2A5E_HUMAN	Q16537	Serine/threonine-protein phosphatase 2A 56 kDa regulatory subunit epsilon isoform OS=Homo sapiens OX=9606 GN=PPP2R5E PE=1 SV=1	4.365	0.7702	0.085513	2.30663	0.000403212	1.06477	0.0278296	60	17	14	50	14	12	53	17	15	17	10	8	18	11	9	17	12	9	41	13	10	34	12	10	33	12	10	27.9138	28.3648	27.9835	25.4726	25.8687	26.0009	26.4696	27.2007	27.3976
2A5G_HUMAN	Q13362	Serine/threonine-protein phosphatase 2A 56 kDa regulatory subunit gamma isoform OS=Homo sapiens OX=9606 GN=PPP2R5C PE=1 SV=3	5.202	0.8436	0.09813	1.60052	0.00514229	1.58752	0.0200829	72	21	15	59	18	13	75	21	16	19	13	9	24	14	10	28	15	9	40	18	14	29	16	12	38	16	11	28.3026	28.772	28.6101	26.4906	27.0342	27.3583	26.3597	26.834	27.7284
2AAA_HUMAN	P30153	Serine/threonine-protein phosphatase 2A 65 kDa regulatory subunit A alpha isoform OS=Homo sapiens OX=9606 GN=PPP2R1A PE=1 SV=4	6.238	0.7923	0.010237	1.91167	0.00196209	1.44476	0.0138069	198	30	25	176	24	20	195	27	23	68	20	17	66	22	18	82	22	18	105	26	21	88	24	20	105	23	19	29.7146	30.3053	30.5074	28.0521	28.2835	28.4566	28.2643	28.8107	29.118
2AAB_HUMAN	P30154	Serine/threonine-protein phosphatase 2A 65 kDa regulatory subunit A beta isoform OS=Homo sapiens OX=9606 GN=PPP2R1B PE=1 SV=3	4.488	0.7511	0.026045	2.06053	0.00671025	1.35636	0.0308212	78	21	16	66	19	15	69	20	16	19	11	7	20	12	7	27	15	11	36	17	12	32	17	13	33	12	8	27.0228	27.9266	28.3697	25.666	25.8133	25.6581	26.171	26.5382	26.5408
PP2AA_HUMAN	P67775	Serine/threonine-protein phosphatase 2A catalytic subunit alpha isoform OS=Homo sapiens OX=9606 GN=PPP2CA PE=1 SV=1	4.149	0.809	0.015097	1.94592	0.00361176	1.23735	0.014305	69	12	1	39	12	1	69	13	1	20	9	1	19	9	1	19	10	1	45	12	1	34	14	1	24	9	1	30.1064	29.3349	30.1143	28.262	27.6392	27.8166	28.6469	28.8551	28.3414
PP2AB_HUMAN	P62714	Serine/threonine-protein phosphatase 2A catalytic subunit beta isoform OS=Homo sapiens OX=9606 GN=PPP2CB PE=1 SV=1	4.149	0.809	0.015097	1.94574	0.00377244	1.19764	0.0182701	67	12	1	38	12	1	66	13	1	19	9	1	18	9	1	19	10	1	45	12	1	33	14	1	24	9	1	29.9911	29.174	29.9752	28.1004	27.5051	27.6976	28.5392	28.7711	28.2371
PDS5A_HUMAN	Q29RF7	Sister chromatid cohesion protein PDS5 homolog A OS=Homo sapiens OX=9606 GN=PDS5A PE=1 SV=1	3.628	0.7198	0.06375	-3.47827	0.000433259	-1.94731	0.027535	10	10	8	7	7	7	6	6	6	17	14	13	7	5	5	4	4	4	9	9	7	11	11	11	6	6	6	19.7994	20.0152	20.8043	23.6113	23.9044	23.5381	22.0986	21.3398	23.0225
PDS5B_HUMAN	Q9NTI5	Sister chromatid cohesion protein PDS5 homolog B OS=Homo sapiens OX=9606 GN=PDS5B PE=1 SV=1	3.098	0.7339	0.1016	-0.159179	0.861143	0.0947081	0.918078	13	13	11	6	6	6	13	12	12	15	14	13	4	4	4	9	9	9	19	19	17	11	10	10	9	9	9	23.1704	20.3633	21.1279	21.9806	21.4178	21.7407	21.1665	21.8772	21.3338
SCC4_HUMAN	Q9Y6X3	MAU2 chromatid cohesion factor homolog OS=Homo sapiens OX=9606 GN=MAU2 PE=1 SV=2	2.262	0.5435	1.03313	-1.82901	0.00620101	-0.385584	0.397201	1	1	1	1	1	1	0	0	0	3	3	3	1	1	1	0	0	0	2	2	2	2	2	2	0	0	0	18.5778	19.2447	19.3896	21.2469	20.4378	21.0143	19.2278	20.0907	19.0503
SMC1A_HUMAN	Q14683	Structural maintenance of chromosomes protein 1A OS=Homo sapiens OX=9606 GN=SMC1A PE=1 SV=2	3.747	0.8254	0.003567	-0.407585	0.672541	0.795406	0.457346	32	28	28	41	32	32	53	35	35	58	38	38	35	23	23	35	24	24	46	37	37	46	31	31	31	22	22	26.5014	23.659	24.3268	25.6182	24.7518	25.34	23.4138	23.784	24.9032
SMC1B_HUMAN	Q8NDV3	Structural maintenance of chromosomes protein 1B OS=Homo sapiens OX=9606 GN=SMC1B PE=2 SV=2	1.653	0.3624	0.749886	-0.46818	0.650608	-0.720399	0.0411597	0	0	0	1	1	1	2	1	1	3	2	2	0	0	0	0	0	0	1	1	1	1	1	1	1	1	1	16.9481	17.5734	16.7951	19.3147	16.1468	17.2597	17.7384	17.8419	17.8975
SMC2_HUMAN	O95347	Structural maintenance of chromosomes protein 2 OS=Homo sapiens OX=9606 GN=SMC2 PE=1 SV=2	3.476	0.675	0.182825	0.218276	0.908253	-1.64936	0.479489	2	2	2	1	1	1	6	6	6	9	8	8	7	7	7	5	5	5	13	13	13	7	7	7	2	2	2	20.0125	25.3609	20.2937	22.4023	21.13	21.4799	24.2208	25.2069	21.1874
SMC3_HUMAN	Q9UQE7	Structural maintenance of chromosomes protein 3 OS=Homo sapiens OX=9606 GN=SMC3 PE=1 SV=2	5.46	0.7761	0.106979	-0.776152	0.165829	0.291612	0.575256	35	34	33	48	40	40	65	45	45	70	51	51	51	36	36	48	37	37	61	49	49	53	40	40	47	38	38	25.0818	23.8019	24.7247	25.6536	24.8139	25.4694	24.1096	23.8248	24.7992
SMC4_HUMAN	Q9NTJ3	Structural maintenance of chromosomes protein 4 OS=Homo sapiens OX=9606 GN=SMC4 PE=1 SV=2	3.209	0.7482	0.028496	-1.67656	0.0309766	-0.936136	0.17205	8	8	8	3	3	3	6	6	6	18	17	17	9	9	9	7	7	7	13	12	12	7	7	7	5	5	5	19.9413	21.2928	21.4325	22.9528	22.3425	22.401	22.2629	21.2444	21.9677
STAG2_HUMAN	Q8N3U4	Cohesin subunit SA-2 OS=Homo sapiens OX=9606 GN=STAG2 PE=1 SV=3	3.662	0.6929	0.124675	-1.99361	0.0207295	-0.299382	0.549749	5	5	4	9	7	7	11	10	8	12	10	7	8	7	5	9	9	7	11	11	8	10	8	5	10	10	6	20.7306	20.5092	21.7653	23.2665	22.6414	23.078	21.1501	21.003	21.7501
RAD21_HUMAN	O60216	Double-strand-break repair protein rad21 homolog OS=Homo sapiens OX=9606 GN=RAD21 PE=1 SV=2	4.297	0.7836	0.002805	-1.32377	0.458625	-1.27683	0.427938	21	16	15	14	9	9	17	10	10	19	12	11	12	7	7	16	9	9	19	15	13	12	9	9	10	8	8	22.6338	26.5897	26.3148	27.2576	24.5723	27.6797	25.5855	26.6124	27.1709
CDCA5_HUMAN	Q96FF9	Sororin OS=Homo sapiens OX=9606 GN=CDCA5 PE=1 SV=1	3.965	0.7274	0.707907	-2.27351	0.00943072	-0.833728	0.143937	6	6	6	3	3	3	6	6	6	8	8	8	5	5	5	6	6	6	8	8	8	9	9	9	4	4	4	21.3948	21.0048	21.2883	24.0934	23.105	23.3101	22.1031	22.6843	21.4017

## Sheet: description phosphorylation
Column	Description
sequence	peptide sequence
modsites	phosphorylation sites
ref	protein accession	protein name
description	protein description
charge	peptide charge state
xcorr_max	maximum xcorr parameter for protein identification
dcn_max	maximum dcn parameter for protein identification
ppm_min	minimum part per million parameter for protein identification
localization_max	phosphorylation site localization score
log2 ratio WT_3A	log2 ratio of Sgo1 WT_3A
pvalue WT_3A	pvalue of log2 ratio Sgo1 WT_3A
log2 ratio WT_4A	log2 ratio of Sgo1 WT_4A
pvalue WT_4A	pvalue of log2 ratio Sgo1 WT_4A
tp[WT1]	total peptide count Sgo1 WT replicate 1
tp[WT2]	total peptide count Sgo1 WT replicate 2
tp[WT3]	total peptide count Sgo1 WT replicate 3
tp[3A1]	total peptide count Sgo1 3A replicate 1
tp[3A2]	total peptide count Sgo1 3A replicate 2
tp[3A3]	total peptide count Sgo1 3A replicate 3
tp[4A1]	total peptide count Sgo1 4A replicate 1
tp[4A2]	total peptide count Sgo1 4A replicate 2
tp[4A3]	total peptide count Sgo1 4A replicate 3
log2 norm area[WT1]	log2 transformed normalized area Sgo1 WT replicate 1
log2 norm area[WT2]	log2 transformed normalized area Sgo1 WT replicate 2
log2 norm area[WT3]	log2 transformed normalized area Sgo1 WT replicate 3
log2 norm area[3A1]	log2 transformed normalized area Sgo1 3A replicate 1
log2 norm area[3A2]	log2 transformed normalized area Sgo1 3A replicate 2
log2 norm area[3A3]	log2 transformed normalized area Sgo1 3A replicate 3
log2 norm area[4A1]	log2 transformed normalized area Sgo1 4A replicate 1
log2 norm area[4A2]	log2 transformed normalized area Sgo1 4A replicate 2
log2 norm area[4A3]	log2 transformed normalized area Sgo1 4A replicate 3

## Sheet: phosphorylation
sequence	modsites	ref	description	charge	xcorr_max	dcn_max	ppm_min	localization_max	log2 ratio WT_3A	pvalue WT_3A	log2 ratio WT_4A	pvalue WT_4A	tp[WT1]	tp[WT2]	tp[WT3]	tp[3A1]	tp[3A2]	tp[3A3]	tp[4A1]	tp[4A2]	tp[4A3]	log2 norm area[WT-1]	log2 norm area[WT1]	log2 norm area[WT2]	log2 norm area[WT3]	log2 norm area[3A1]	log2 norm area[3A2]	log2 norm area[3A3]	log2 norm area[4A1]	log2 norm area[4A2]	log2 norm area[4A3]
K.DITNVSLY#PVVK.I	Y450	sp|Q5FBB7|SGO1_HUMAN	Shugoshin 1 OS=Homo sapiens OX=9606 GN=SGO1 PE=1 SV=1	2	3.139	0.6333	0.693946	1	-1.34397	0.000488986	-1.41535	8.77861e-05	1	1	1	1	2	2	2	1	2	24.7334	24.4538	24.5465	26.1016	25.755	25.9089	26.0565	25.9639	25.9593
K.AS#PAVALPK.R	S468	sp|Q5FBB7|SGO1_HUMAN	Shugoshin 1 OS=Homo sapiens OX=9606 GN=SGO1 PE=1 SV=1	2	1.554	0.4768	0.156147	1	-2.6831	0.00913684	-1.4366	0.00144807	1	2	2	4	3	3	2	2	1	25.9645	26.0955	25.5607	28.8288	27.5073	29.3339	27.1612	27.4688	27.3005
K.TPTT#TPPETQQS#PHLSLK.D	T428:S436	sp|Q5FBB7|SGO1_HUMAN	Shugoshin 1 OS=Homo sapiens OX=9606 GN=SGO1 PE=1 SV=1	3	3.475	0.333	0.009355	0.49997	1.55052	0.141661	0.484821	0.0660662	2	1	2	0	0	1	0	1	0	28.3852	28.0309	28.4439	27.8789	27.228	25.1015	28.0579	27.5604	27.7873
K.TPTTT#PPETQQS#PHLSLK.D	T429:S436	sp|Q5FBB7|SGO1_HUMAN	Shugoshin 1 OS=Homo sapiens OX=9606 GN=SGO1 PE=1 SV=1	2,3	3.545	0.4017	0.273271	0.99995	2.00499	0.293501	0.643857	0.0661078	21	12	18	9	5	7	25	8	5	28.7704	28.1701	28.7758	28.1288	23.2741	28.2984	28.2012	27.6488	27.9348
K.KNKAS#PAVALPK.R	S468	sp|Q5FBB7|SGO1_HUMAN	Shugoshin 1 OS=Homo sapiens OX=9606 GN=SGO1 PE=1 SV=1	2,3	2.817	0.5231	0.871465	1	-3.00617	0.00643087	-1.0991	0.0947096	5	2	2	4	5	3	5	4	3	24.8211	25.2602	25.4234	28.6627	28.7783	27.082	25.3393	26.5919	26.8707
K.DQVNLS#PK.L	S256	sp|Q5FBB7|SGO1_HUMAN	Shugoshin 1 OS=Homo sapiens OX=9606 GN=SGO1 PE=1 SV=1	2	1.783	0.532	0.416913	1	-0.0779889	0.721183	0.206559	0.187139	9	9	11	7	9	10	9	9	8	32.9321	32.6448	33.0825	32.8163	32.7968	33.2803	32.718	32.6711	32.6506
K.TPTTT#PPET#QQSPHLSLK.D	T429:T433	sp|Q5FBB7|SGO1_HUMAN	Shugoshin 1 OS=Homo sapiens OX=9606 GN=SGO1 PE=1 SV=1	2,3	2.526	0.3876	0.094143	0.98358	2.53869	0.200494	2.20252	0.195126	11	7	6	2	5	1	10	5	3	28.7704	28.2275	28.7758	28.0705	27.3007	22.7866	23.5826	27.6488	27.9348
K.SVSSNDAYNFNLEEGVHLT#PFR.Q	T346	sp|Q5FBB7|SGO1_HUMAN	Shugoshin 1 OS=Homo sapiens OX=9606 GN=SGO1 PE=1 SV=1	2,3	3.964	0.6057	0.041201	1	-1.56581	0.0445209	0.19132	0.71543	2	1	1	2	0	1	1	1	0	24.4497	24.9235	25.4719	27.2724	26.5677	25.7024	25.5156	24.2247	24.5309
K.NKAS#PAVALPK.R	S468	sp|Q5FBB7|SGO1_HUMAN	Shugoshin 1 OS=Homo sapiens OX=9606 GN=SGO1 PE=1 SV=1	2,3	2.437	0.5625	0.354503	1	-3.12393	0.0151701	-0.299055	0.728766	7	9	7	12	10	10	11	8	7	28.988	26.5503	28.6316	30.9898	31.2214	31.3305	28.8535	28.2467	27.9669
K.TPTTTPPETQQS#PHLSLK.D	S436	sp|Q5FBB7|SGO1_HUMAN	Shugoshin 1 OS=Homo sapiens OX=9606 GN=SGO1 PE=1 SV=1	2,3	4.459	0.6858	0.484655	1	2.01732	0.126696	0.0150941	0.892597	4	3	6	2	1	2	4	3	3	29.2497	28.9625	29.1086	26.3164	25.7942	29.1583	29.1823	29.1258	28.9674
K.TPTTT#PPETQQSPHLSLK.D	T429	sp|Q5FBB7|SGO1_HUMAN	Shugoshin 1 OS=Homo sapiens OX=9606 GN=SGO1 PE=1 SV=1	2,3	5.711	0.7454	0.481532	0.99998	0.371447	0.288808	-0.009751	0.926205	6	6	11	3	7	7	10	6	5	29.2493	28.9553	29.1024	28.2722	28.6476	29.273	29.1924	29.1258	29.0181
K.TPTTTPPET#QQSPHLSLK.D	T433	sp|Q5FBB7|SGO1_HUMAN	Shugoshin 1 OS=Homo sapiens OX=9606 GN=SGO1 PE=1 SV=1	2,3	4.313	0.6425	0.115635	1	2.1446	0.280492	0.00734774	0.948089	4	4	1	1	1	0	3	2	2	29.2438	28.951	29.0931	28.1319	23.5666	29.1556	29.1799	29.1208	28.9652
R.M*ETVSNASSSSNPS#SPGR.I	S1165	sp|Q9NTI5|PDS5B_HUMAN	Sister chromatid cohesion protein PDS5 homolog B OS=Homo sapiens OX=9606 GN=PDS5B PE=1 SV=1	2	2.707	0.7339	0.538283	0.49999	-1.5895	0.0480478	0.839952	0.669493	1	1	1	1	1	1	1	0	1	20.2314	20.7627	22.0891	22.8494	22.4832	22.5191	21.5972	16.7257	22.2404
K.KGDVEGSQS#QDEGEGSGESER.G	S1067	sp|Q9UQE7|SMC3_HUMAN	Structural maintenance of chromosomes protein 3 OS=Homo sapiens OX=9606 GN=SMC3 PE=1 SV=2	3	3.35	0.6671	0.547936	0.99679	-1.3924	0.0904507	0.70075	0.669692	1	0	1	0	1	1	1	0	1	19.2948	19.0657	20.7537	20.8886	20.6468	21.7559	20.3297	16.146	20.5362
K.RPSNS#TPPPTQLSK.I	S62	sp|Q14738|2A5D_HUMAN	Serine/threonine-protein phosphatase 2A 56 kDa regulatory subunit delta isoform OS=Homo sapiens OX=9606 GN=PPP2R5D PE=1 SV=1	2	1.8	0.5328	0.483567	0.5	4.43292	0.0169949	3.1337	0.027173	2	1	3	1	0	0	1	0	0	25.511	26.5685	26.9588	23.7431	21.8525	20.144	23.9368	24.1103	21.5902
K.RPSNST#PPPTQLSK.I	T63	sp|Q14738|2A5D_HUMAN	Serine/threonine-protein phosphatase 2A 56 kDa regulatory subunit delta isoform OS=Homo sapiens OX=9606 GN=PPP2R5D PE=1 SV=1	2,3	2.734	0.6181	0.714029	0.99746	3.95498	0.0540262	2.4622	0.0662946	6	7	3	1	0	0	1	1	0	26.3374	27.0709	28.5166	25.4499	23.6852	20.9248	25.5168	25.6631	23.3585
