# Supplementary material for: A highly conserved pocket on PP2A‐B56 is required for hSgo1 binding and cohesion protection during mitosis
Source: EMBO Rep. 2021 May 11;22(7):e52295. doi: 10.15252/embr.202052295 (PMC8256288; doi:10.15252/embr.202052295)
Supplement: Supplementary file 6 — Movie EV3 [file EMBR-22-e52295-s006.zip]

Archive with 3 entries (2 files):
- EMBOR-2020-52295V3-Movie_EV3/
- EMBOR-2020-52295V3-Movie_EV3/Movie EV3.avi
- EMBOR-2020-52295V3-Movie_EV3/Movie EV3.docx
