# Supplementary material for: A highly conserved pocket on PP2A‐B56 is required for hSgo1 binding and cohesion protection during mitosis
Source: EMBO Rep. 2021 May 11;22(7):e52295. doi: 10.15252/embr.202052295 (PMC8256288; doi:10.15252/embr.202052295)
Supplement: Supplementary file 7 — Source Data for Expanded View [file EMBR-22-e52295-s004.zip]

Archive with 4 entries (3 files):
- EV_Figure_Source_Data/
- EV_Figure_Source_Data/Source_Data_Figure_EV4.xlsx
- EV_Figure_Source_Data/Source_Data_Figure_EV3.xlsx
- EV_Figure_Source_Data/Source_Data_Figure_EV1.xlsx
