# Supplementary material for: A highly conserved pocket on PP2A‐B56 is required for hSgo1 binding and cohesion protection during mitosis
Source: EMBO Rep. 2021 May 11;22(7):e52295. doi: 10.15252/embr.202052295 (PMC8256288; doi:10.15252/embr.202052295)
Supplement: Supplementary file 7 — Source Data for Expanded View [file EMBR-22-e52295-s004.zip › EV_Figure_Source_Data/Source_Data_Figure_EV4.xlsx]

## Sheet: Fig. EV4C
Venus, Sgo1KD	V-WT, Sgo1KD	V-3A, Sgo1KD	Venus, Sgo1+WAPL KD	V-WT, Sgo1+WAPL KD	V-3A, Sgo1+WAPL KD
416	56	400	40	80	112
224	64	176	56	56	48
248	168	552	416	48	56
320	112	120	168	120	56
400	120	408	304	56	56
400	104	384	120	104	40
128	72	408	336	72	56
496	104	248	224	120	56
416	120	160	232	80	48
320	72	488	48	64	120
160	80	344	128	56	40
224	72	624	256	64	48
384	64	304	232	48	48
232	104	232	152	56	40
464	56	424	176	80	112
576	56	384	248	64	56
408	48	288	288	64	48
248	120	336	80	64	64
232	56	352	416	72	56
304	80	528	264	144	40
336	120	328	248	64	40
520	64	144	288	56	128
472	72	232	232	56	48
176	48	192	232	64	56
184	80	312	328	56	88
192	56	352	368	80	72
544	56	392	408	80	64
408	88	264	216	152	48
264	96	408	328	48	88
296	48	448	232	64	64
344	80	384	80	56	72
384	80	368	256	64	48
416	64	448	216	48	104
392	64	424	168	64	48
368	40	168	224	80	40
232	64	224	264	64	72
264	56	304	312	64	56
304	48	208	328	56	56
392	64	320	168	64	56
400	56	248	232	72	72
256	56	56	144	48	48
224	56	168	384	56	48
232	104	248	184	48	104
152	120	408	152	56	48
264	56	328	176	64	48
416	80	304	64	72	48
120	80	80	120	64	72
216	88	104	176	88	88
416	48	152	88	80	48
328	48	232	384	56	48
320	104	304	184	80	40
152	56	256	120	48	48
224	48	328	64	56	40
264	104	344	56	72	48
280	64	248	152	120	48
248	88	160	224	48	56
408	120	152	256	80	40
296	56	104	48	56	48
136	48	48	152	64	48
168	72	304	240	48	72
216	48	176	72	64	40
240	80	144	80	48	80
160	72	416	64	48	48
232	80	264	280	72	56
208	64	584	304	104	64
304	72	208	224	48	56
152	80	144	184	72	48
160	48	56	304	56	48
184	40	120	48	48	56
200	88	184	232	72	48
224	120	248	48	64	56
232	64	120	208	64	48
304	72	152	144	48	48
328	80	184	64	72	56
248	80	408	56	104	56
296	48	424	288	88	48
408	56	328	336	48	40
184	64	240	144	80	48
136	56	264	64	48	56
208	96	168	56	56	112

## Sheet: Fig. EV4F
Venus, Sgo1KD	WT, Sgo1KD	4A, Sgo1KD	Venus, Sgo1+B56KD	WT, Sgo1+B56KD	4A, Sgo1+B56KD
64	120	40	224	80	136
48	96	48	168	64	96
496	64	48	144	120	72
640	112	64	544	536	368
576	112	48	456	64	320
224	40	56	576	120	224
496	160	224	552	112	64
432	72	48	432	160	224
288	152	64	400	64	64
160	72	72	520	48	64
144	72	440	584	112	64
448	112	64	176	120	112
232	56	80	320	288	80
384	72	152	280	120	80
416	40	56	408	96	216
24	136	80	240	72	48
336	80	72	336	256	144
312	72	56	248	96	72
416	120	88	360	464	104
480	88	72	304	80	64
240	64	184	224	464	64
312	72	88	320	128	64
384	88	160	168	96	48
416	40	64	168	200	80
496	48	48	272	152	80
312	136	80	320	272	64
544	160	56	256	152	544
360	56	80	200	88	96
440	48	160	192	232	64
248	72	88	256	96	80
224	128	56	432	112	144
432	184	48	368	72	72
480	72	56	488	128	312
384	144	56	408	240	96
576	48	120	560	80	136
328	64	112	384	64	240
256	80	72	248	304	96
464	48	120	488	312	192
488	144	64	320	216	64
	40	64	168	208	104
	40	56	400	88	80
	40	64	104	144	160
	160	48	168	80	64
	64	96	496	104	48
	80	128	384	264	64
	48	104	440	80	88
	40	64	240	200	56
	144	56	120	320	208
	160	56	176	152	208
	72	192	248	120	64
	40	48	256	112	96
	48	48	400	200	64
	64	56	496	72	208
	152	72	320	176	48
	56	104	336	96	64
	64	64	360	160	272
	64	56	408	152	520
	80	56		56	544
	72	192		96	352
	56	48		224	216
	64	48		496	120
		56		360	344
		72		200	400
		104		240	144
		64		224	136
		104		72	240
		88		256	296
		136		256	464
		176		208	328
		56		192	168
		64		784	64
		48		80	504
		64		128	224
		72		240	176
		88		408	224
		72		224	144
		104		144	120
		64		216
				144
				120
