# Supplementary material for: A highly conserved pocket on PP2A‐B56 is required for hSgo1 binding and cohesion protection during mitosis
Source: EMBO Rep. 2021 May 11;22(7):e52295. doi: 10.15252/embr.202052295 (PMC8256288; doi:10.15252/embr.202052295)
Supplement: Supplementary file 7 — Source Data for Expanded View [file EMBR-22-e52295-s004.zip › EV_Figure_Source_Data/Source_Data_Figure_EV3.xlsx]

## Sheet: Fig. EV3B
GFP	1-527	3A	4A
0.147217	1.29718	0.668307	0.399459
0.0242505	0.421896	0.345971	0.758113
0.00560114	1.06374	0.466621	0.74564
0.0274659	0.624001	0.797897	0.782802
0.00785088	2.34579	1.25131	0.570172
0.00665969	1.08407	1.01867	1.39764
0.0184982	2.00357	0.562043	0.89483
0.0151115	2.46811	0.394098	0.99909
0.0166414	1.23497	1.02983	1.92151
0.00948611	1.11105	0.735241	0.70931
0.0192829	0.757642	0.56537	0.663229
-0.01206	1.39935	1.3613	0.697595
0.073191	3.16807	0.661812	0.447457
0.0291129	1.40678	0.871452	1.09059
0.00810008	1.16789	0.434155	0.341915
0.00283741	0.547203	0.357141	1.76023
0.0124393	1.5147	0.832944	1.78017
0.00663866	0.720666	0.715355	1.45008
-0.0086585	2.33287	0.473591	1.27734
0.0277069	3.58431	0.498228	1.16028
0.017204	1.53103	0.280634	0.441241
0.0180423	0.994995	1.34783	1.21444
0.0121017	1.74706	0.748546	1.08547
0.0361912	1.26766	0.658656	1.15944
-0.0068451	2.01632	0.589439	0.704919
	0.797161		0.964076

## Sheet: Fig. EV3C
GFP	1-527	3A	4A
0.0766422	1.06202	0.477811	0.340813
0.0481561	0.293962	0.238192	0.617328
0.00482632	0.940001	0.328066	0.759051
0.0733558	0.543655	0.870252	0.529276
0.0407546	1.40353	0.874458	0.406735
0.0771465	0.563188	0.834824	1.06185
0.0911036	1.42758	0.448459	0.831024
0.0187865	0.909839	0.439041	0.741776
0.0275097	0.973051	0.869863	1.2254
-0.0204723	0.932031	0.519988	0.703239
0.00878692	0.719933	0.558726	0.70632
0.0183214	1.22916	1.12591	0.489537
0.0595876	1.64183	0.570898	0.333937
0.0716346	0.974842	0.53659	0.965237
0.0615067	0.665558	0.352652	0.404932
0.045767	0.356335	0.236269	1.08349
0.041361	1.28479	0.804042	1.28462
0.0539185	0.734589	0.712555	1.31434
0.0398754	1.61307	0.562471	0.861614
0.060428	1.8886	0.487966	1.05084
0.0946287	1.01888	0.233471	0.463498
0.0572201	0.686411	0.731622	0.945393
0.0233831	1.51714	0.562472	0.817912
0.0460803	1.15467	0.964849	0.715847
0.0342232	1.01553	0.515452	0.897902
	0.702126		0.785685

## Sheet: Fig. EV3F
GFP	1-130	3A	4A
0.0411376	1.43998	0.172543	0.778545
-0.0105125	1.14206	0.290606	0.696053
0.0122712	1.59152	0.141426	0.797702
0.00295838	2.07669	0.375888	0.471822
-0.040905	2.21282	0.298248	0.978694
-0.0053228	1.43225	0.448745	0.471075
0.00884711	1.45122	0.293953	1.68379
0.00307481	1.98765	0.243023	0.79205
0.0176115	1.99525	0.487829	0.722105
9.0127e-05	1.80423	0.190603	0.505624
-0.056916	3.08699	0.247875	0.76415
0.00882389	1.31595	0.274548	0.712844
0.00341546	1.69692	0.118525	1.22927
0.00637731	1.50022	0.149368	1.48914
0.0163722	1.24731	0.114437	0.927744
-0.0156813	1.51497	0.24316	0.767732
-0.0318323	1.06215	0.0822765	0.595067
-0.0062242	2.02202	0.353167	1.23222
-0.005839	1.27555	0.12573	0.758386
-0.0001611	1.63273	0.280696	0.632545
0.00163912	1.84091	0.229811	0.503401
-0.0073023	1.15486	0.11922	0.457829
-0.0013517	1.33784	0.230645	0.481212
0.010136	1.46517	0.445415	0.725938
-0.0080507	2.26657	0.313905
-0.0364352

## Sheet: Fig. EV3G
GFP	1-130	3A	4A
-0.0058187	2.13563	1.72177	2.62255
0.0163741	1.81445	1.19643	1.5716
0.0679183	1.81145	1.45264	2.70166
0.0167315	1.18023	2.25256	2.68594
0.0208509	1.35689	0.75263	2.56372
-0.0109129	0.790805	0.832239	1.72783
-0.0068883	1.57655	0.991592	2.185
0.00330528	2.62149	0.932164	1.07248
0.0681822	1.48908	1.14265	0.938438
0.0191671	1.38465	0.427999	1.38123
-0.0167686	3.4123	1.09569	1.2112
-0.0265103	2.74898	0.504887	1.50995
0.00579579	2.21862	1.17571	0.994944
-0.0043372	1.22882	3.48401	0.677039
0.0411789	3.12316	2.33828	2.55624
0.00785816	2.08381	1.05268	0.667815
0.0114527	3.36507	1.59477	0.907983
0.0139496	1.28494	0.776026	1.12625
0.0133156	2.35427	0.870556	3.13172
-0.0019145	1.16864	2.3913	0.698196
0.0190947	1.40183	2.2398	2.27484
0.0802031	1.49117	1.4754	1.52958
0.0311791	1.0109	1.43496	0.745259
0.0694339	0.759685	1.15265	1.74266
0.0431095	0.85669		0.966522
0.0255562	1.29725		0.566073
0.0230885	0.821574		2.1164
-0.0004002	0.988913		1.02415
	1.20211
	1.1177
	0.713438
	2.16196

## Sheet: Fig. EV3H
GFP	1-130	3A	4A
0.0835794	1.44501	1.94518	2.57458
0.0497439	1.26303	1.30335	1.50638
0.169475	1.49158	1.76117	2.51922
0.0439966	0.914268	1.67207	2.4829
0.0763799	0.461897	0.883511	2.29114
0.086754	0.66082	1.13737	1.34595
0.0609336	1.45794	1.392	1.76338
0.0662831	2.26657	1.2267	1.1837
0.127914	1.72537	1.29704	1.27522
0.0526075	1.06083	0.66216	1.54056
-0.0064832	2.08955	1.28816	1.24128
0.0705385	2.75701	1.2419	1.36566
0.0490074	2.49973	1.18175	1.18142
0.0634428	1.57402	1.77574	0.672922
0.1783	2.12603	1.99035	2.86987
0.081843	1.60095	1.17749	0.539533
0.0665744	2.19167	1.67439	1.15814
0.118538	1.38875	0.991727	1.34351
0.150546	2.24214	1.39112	2.51917
0.0581998	0.918697	2.25986	1.07301
0.122254	1.24215	2.17784	1.77195
0.143682	1.24784	1.32929	1.65081
0.117859	0.75971	1.6372	1.01045
0.0858437	0.794905	1.39757	1.5776
0.0464995	0.622495		1.24101
0.122583	1.21659		0.819359
0.119651	1.14672		1.86976
0.041386	1.16203		0.977322
	1.36439
	1.45982
	0.968887
	1.63357
