# Supplementary material for: A highly conserved pocket on PP2A‐B56 is required for hSgo1 binding and cohesion protection during mitosis
Source: EMBO Rep. 2021 May 11;22(7):e52295. doi: 10.15252/embr.202052295 (PMC8256288; doi:10.15252/embr.202052295)
Supplement: Supplementary file 7 — Source Data for Expanded View [file EMBR-22-e52295-s004.zip › EV_Figure_Source_Data/Source_Data_Figure_EV1.xlsx]

## Sheet: Fig. EV1A
Exp222	FLAG-B56a	V-Sgo2	F/V	vs WT
B56a WT	35100	570	61.5789	1
B56a R222E	6640	402	16.5174	0.268231
B56a 5A	14100	875	16.1143	0.261685
Exp226	FLAG-B56a	V-Sgo2	F/V	vs WT
B56a WT	5820	2540	2.29134	1
B56a R222E	1960	2960	0.662162	0.288985
B56a 5A	3230	2690	1.20074	0.524036
Exp230(1)	FLAG-B56a	V-Sgo2	F/V	vs WT
B56a WT	39200	16700	2.34731	1
B56a R222E	5400	13500	0.4	0.170408
B56a 5A	7410	7450	0.994631	0.423733
Exp230(2)	FLAG-B56a	V-Sgo2	F/V	vs WT
B56a WT	12700	10400	1.22115	1
B56a R222E	2860	12500	0.2288	0.187364
B56a 5A	8950	12900	0.693798	0.56815

## Sheet: Fig. EV1G
Ctrl	B56KD	WT rescue	R222E rescue	5A rescue
49	112	63	280	70
84	63	56	84	70
56	70	42	266	84
84	266	56	280	63
77	70	49	42	63
42	84	77	56	84
91	147	70	168	49
63	259	49	434	105
70	63	70	105	56
35	70	42	49	63
70	112	70	70	70
77	224	56	441	91
91	434	49	70	105
63	70	98	56	70
84	483	133	98	91
56	105	49	252	84
105	49	84	140	70
84	224	49	49	98
84	203	49	63	70
49	231	70	56	84
77	315	70	77	91
98	70	84	364	49
126	84	56	210	42
35	70	77	126	196
35	84	70	105	70
84	364	56	84	98
91	84	42	112	84
126	427	56	56	91
84	70	70	49	112
35	56	42	70	70
49	84	56	98	63
84	147	70	63	56
42	98	56	224	91
42	98	98	476	56
98	266	105	434	49
42	175	63	406	49
91	294	63	462	63
35	490	210	301	42
91	574	56	490	63
63	413	91	504	49
35	210	77	294	42
70	315	70	196	49
49	567	70	385	119
119	420	49	196	42
49	413	56	504	49
35	343	56	469	42
77	224	70	140	63
84	154	49	42	63
42	140	70	364	154
49	280	49	140	105
105	266	49	210	63
49	371	84	182	119
42	280	42	112	56
77	105	49	42	42
140	140	77	70	77
42	434	77	105	70
42	476	49	147	84
105	98	56	140	63
42	434	84	154	105
112	224	63	224
98	364	56	294
105	294	63	210
56	357	42	168
56	210	56
63	301	49
91	210	70
56	161	56
133	350	49
35		84
84		63
77		56
35		56
154		77
63		56
63		56
49		63
63		63
56		56
105		91
70		56
