# Supplementary material for: A highly conserved pocket on PP2A‐B56 is required for hSgo1 binding and cohesion protection during mitosis
Source: EMBO Rep. 2021 May 11;22(7):e52295. doi: 10.15252/embr.202052295 (PMC8256288; doi:10.15252/embr.202052295)
Supplement: Supplementary file 9 — Source Data for Figure 1 [file EMBR-22-e52295-s009.xlsx]

## Sheet: Fig. 1E
Exp200		Sgo1	GFP	Sgo1/GFP					Exp200	Exp205(1)	Exp205(2)	Exp216	Ave	SD
0	LxxIxE	5230	83400	0.0627098	1			0, LxxIxE	1	1	1	1	1	0
1		2850	85800	0.0332168	0.52969			1, LxxIxE	0.52969	0.723967	0.726646	0.879724	0.715007	0.143399
10		2320	92300	0.0251354	0.400821			10, LxxIxE	0.400821	0.891822	0.553972	0.193942	0.51014	0.294128
0	LxxAxA	6090	88000	0.0692045	1.10357			0, LxxAxA	1.10357	0.932743	1.23387	1.08747	1.08941	0.123313
1		5720	82500	0.0693333	1.10562			1, LxxAxA	1.10562	1.12492	0.776629	1.60835	1.15388	0.342551
10		6260	105000	0.059619	0.950713			10, LxxAxA	0.950713	1.02073	1.03042	1.39073	1.09815	0.198259
Exp205		Sgo1	GFP	Sgo1/GFP
0	LxxIxE	1240	4380	0.283105	1
1		1240	6050	0.204959	0.723967
10		611	2420	0.252479	0.891822
0	LxxAxA	2300	8710	0.264064	0.932743
1		2500	7850	0.318471	1.12492
10		760	2630	0.288973	1.02073
Exp205		Sgo1	GFP	Sgo1/GFP
0	LxxIxE	1250	8210	0.152253	1
1		593	5360	0.110634	0.726646
10		598	7090	0.0843441	0.553972
0	LxxAxA	1300	6920	0.187861	1.23387
1		687	5810	0.118244	0.776629
10		957	6100	0.156885	1.03042
Exp216		Sgo1	GFP	Sgo1/GFP
0	LxxIxE	1400	166000	0.00843373	1
1		1150	155000	0.00741935	0.879724
10		211	129000	0.00163566	0.193942
0	LxxAxA	963	105000	0.00917143	1.08747
1		1370	101000	0.0135644	1.60835
10		1160	98900	0.011729	1.39073
