# Supplementary material for: A highly conserved pocket on PP2A‐B56 is required for hSgo1 binding and cohesion protection during mitosis
Source: EMBO Rep. 2021 May 11;22(7):e52295. doi: 10.15252/embr.202052295 (PMC8256288; doi:10.15252/embr.202052295)
Supplement: Supplementary file 10 — Source Data for Figure 2 [file EMBR-22-e52295-s002.xlsx]

## Sheet: Fig. 2B
Exp123	Mitotic									Exp123	Exp123	Exp127	Exp138	Mean	SD
Sample #	Sample ID	SgoI (end) signal	GFP signal	SgoI/GFP	vs WT				V-B56a WT	1	1	1	1	1	0
A597	Venus only								V-B56a R222E	0.0818045	0.321056	0.204996	0.0292938	0.159287	0.130589
A598	V-B56a WT	3180	3420	0.929825	1				V-B56a 5A	0.110387	0.0948303	0.391963	0.140792	0.184493	0.139624
A599	V-B56a R222E	143	1880	0.0760638	0.0818045
A600	V-B56a 5A	311	3030	0.10264	0.110387
Sample #	Sample ID	SgoI (end) signal	GFP signal
A601	Venus only
A602	V-B56a WT	4650	2550	1.82353	1
A603	V-B56a R222E	1610	2750	0.585455	0.321056
A604	V-B56a 5A	396	2290	0.172926	0.0948303
Exp127	Mitotic
Sample #	Sample ID	SgoI (end) signal	GFP signal	SgoI/GFP	vs WT
A597	Venus only
A598	V-B56a WT	1270	100000	0.0127	1
A599	V-B56a R222E	302	116000	0.00260345	0.204996
A600	V-B56a 5A	451	90600	0.00497792	0.391963
Exp138	Mitotic
Sample #	Sample ID	SgoI (end) signal	GFP signal	SgoI/GFP	vs WT
A597	Venus only
A598	V-B56a WT	508	35900	0.0141504	1
A599	V-B56a R222E	17.7	42700	0.00041452	0.0292938
A600	V-B56a 5A	103	51700	0.00199226	0.140792

## Sheet: Fig. 2C
Exp158 Blot1	F-B56a	F-B56a - bg	V-Sgo1	B56a/Sgo1	Normalized to WT
Background	45800
WT	222000	176200	21200	8.31132	1
R222E	63400	17600	21700	0.81106	0.097585
5A	1000000	954200	16900	56.4615	6.79333
Exp158 Blot2	F-B56a	F-B56a - bg	V-Sgo1	B56a/Sgo1	Normalized to WT
Background	64800
WT	293000	228200	56100	4.06774	1
R222E	75300	10500	30200	0.347682	0.0854731
5A	117000	52200	20900	2.49761	0.614004
Exp157	F-B56a	F-B56a - bg	V-Sgo1	B56a/Sgo1	Normalized to WT
Background	106000
WT	319000	213000	16200	13.1481	1
R222E	150000	44000	17000	2.58824	0.196852
5A	127000	21000	7730	2.71669	0.206621
Exp155	F-B56a	F-B56a - bg	V-Sgo1	B56a/Sgo1	Normalized to WT
Background	0
WT	26000	26000	3140	8.28025	1
R222E	2070	2070	20760	0.099711	0.012042
5A	2590	2590	2590	1	0.120769

## Sheet: Fig. 2E
Distance between kinetochore pairs	Control	B56 KD	B56 KD + B56a WT	B56 KD + B56a R222E	B56 KD + B56a 5A
	0.5128	1.1924	0.5054	2.289	0.6596
	0.5626	1.031	0.7038	1.8766	0.6514
	0.561	1.186	0.5684	1.9546	0.8058
	0.6302	1.8026	0.5696	1.8024	0.644
	0.4282	1.1586	0.7712	1.8302	0.6772
	0.4964	1.394	0.5696	1.6692	0.6388
	0.798	1.3294	0.8394	1.77	0.5692
	0.6828	1.672	0.6064	1.6474	0.8558
	0.6246	1.3402	0.5886	1.5818	0.5876
	0.5508	1.2246	0.6728	2.339	0.8926
	0.8618	1.511	0.8164	1.38633	0.5068
	0.778	1.5664	0.6108	1.71067	0.5358
	0.5802	1.3294	0.708	1.5775	0.3994
	0.6628	1.0468	0.5188	1.10883	0.5334
	0.6344	1.5208	0.781	1.54983	0.5806
	0.4996	1.1846	0.4434	1.59217	0.5268
	0.9806	1.1052	0.5816	1.1005	0.5854
	0.6634	1.4424	0.5066	1.8135	0.5444
	0.6412	1.3554	0.6284	2.07867	0.564
	0.5794	1.3944	0.4824	1.272	0.4908
	0.5494	1.1882	0.663167	1.9426	0.6766
	0.536	1.2612	0.5595	1.8656	0.5282
	0.3488	1.6396	0.444167	1.7094	0.549
	0.5058	1.4394	0.479833	1.7244	0.5672
	0.5572	1.5534	0.583333	1.2922	0.5788
	0.4256	1.3122	0.512333	1.8272	0.5364
	0.52	1.0238	0.501	2.4098	0.6518
	0.4996	1.6174	0.527667	2.072	0.6512
	0.6204	1.8354	0.5245	1.9594	0.536
	0.6812	1.077	0.745	2.1136	0.5256
	0.544	2.0428	0.5368	1.7166	0.4406
	0.5382	1.1568	0.449	1.81	0.3836
	0.4888	1.455	0.5438	1.773	0.4006
	0.4128	1.7782	0.5878	1.6824	0.3818
	0.4962	1.4598	0.5178	1.6908	0.3324
	0.4068	1.2694	0.548	2.1886	0.5576
	0.5288	1.296	0.6698	1.433	0.557
	0.388	1.1808	0.4712	1.7594	0.4946
	0.5268	1.362	0.4292	1.7244	0.4558
	0.4826	1.315	0.4464	1.2558	0.5062

## Sheet: Fig. 2G
Distance between kinetochore pairs	V-CB	Sgo1 KD + V-CB	Sgo1 KD + V-CB-B56a WT	Sgo1 KD + V-CB-B56a R222E	Sgo1 KD + V-CB-B56a 5A
	0.3892	1.9258	0.5382	0.8594	0.5354
	0.3146	2.335	0.3202	0.5772	0.7476
	0.4688	1.437	0.325	0.501	1.591
	0.3366	0.9202	0.5396	0.5258	0.6596
	0.3126	1.209	0.3896	0.483	0.7314
	0.309	1.9014	0.508	0.5868	0.391
	0.2824	1.9856	0.485	0.3932	0.8316
	0.3578	2.0948	0.4948	0.6962	0.491
	0.3426	1.2504	0.3402	1.6456	0.4886
	0.3772	1.3454	0.3878	0.753	1.75
	0.448	2.1962	0.3768	2.2088	1.4684
	0.3694	2.5684	0.3384	0.6884	0.6326
	0.3748	1.8626	0.2636	0.5394	0.6548
	0.3898	1.3982	0.4128	0.5546	0.5688
	0.3722	1.5376	0.3008	1.301	0.7218
	0.4128	2.0456	1.488	1.6362	0.518
	0.3478	1.7784	0.4338	1.4506	0.5172
	0.3796	2.248	1.0608	0.586	0.6294
	0.5126	1.9678	0.708	0.5448	2.5724
	0.3836	2.6684	0.4906	1.4858	0.5826
	0.4888	1.237	0.4182	1.2748	0.4232
	0.364	1.9586	0.5274	1.21	0.3116
	0.3466	1.5942	0.5234	0.6616	0.3766
	0.428	1.9586	0.6938	0.7014	0.3814
	0.3978	1.9186	0.462	0.583	0.3574
	0.4084	1.5594	0.5496	0.4358	0.491
	0.3622	1.6538	0.4586	0.4772	0.5398
	0.4262	1.5628	0.4628	0.3292	0.3202
	0.3388	1.7158	0.4646	0.3482	0.4676
	0.4068	1.7038	0.3958	0.3806	0.4606
	0.3568	1.5054	0.398	0.3244	0.2842
	0.4268	2.4048	0.4298	0.344	0.7194
	0.4622	2.1272	0.3544	0.3412	0.7464
	0.3872	2.3644	0.4828	0.4922	0.4414
	0.4502	2.1216	0.3186	0.3574	0.4828
	0.518	1.1016	0.606	0.6902	0.7094
	0.4646	1.9772	0.4046	0.7108	0.3526
	0.3452	1.8142	0.5448	1.1636	0.3684
	0.3356	1.62	0.602	0.6004	0.5602
	0.3872	1.5404	0.6274	0.9522	0.673
	0.3922	1.7676	0.494	1.3426	0.5996
	0.4462	1.7952	0.412	0.6056	0.4166
	0.416	2.7248	0.4792	0.5422	0.5964
	0.456	2.1386	0.467	0.5244	0.4464
	0.471	2.0024	0.5332	0.5946	0.6446
	0.3836		0.4652	0.8102	1.1568
	0.5776		0.5788	0.7676	0.6298
	0.3848		0.9208	0.8212	0.4766
	0.428		0.7084	0.8242	0.5304
	0.5624		0.937	0.6	0.6808
