# Supplementary material for: A highly conserved pocket on PP2A‐B56 is required for hSgo1 binding and cohesion protection during mitosis
Source: EMBO Rep. 2021 May 11;22(7):e52295. doi: 10.15252/embr.202052295 (PMC8256288; doi:10.15252/embr.202052295)
Supplement: Supplementary file 11 — Source Data for Figure 3 [file EMBR-22-e52295-s005.xlsx]

## Sheet: Fig. 3B
Exp171	B56a	GFP	B56a/GFP	Normalized to WT
WT	75900	23600	3.2161	1
3A	267	6720	0.0397321	0.0123541
4A	2960	3700	0.8	0.248748
Exp177(1)	B56a	GFP	B56a/GFP	Normalized to WT
WT	7810	1730	4.51445	1
3A	11.4	726	0.0157025	0.00347827
4A	146	295	0.494915	0.109629
Exp177(2)	B56a	GFP	B56a/GFP	Normalized to WT
WT	4960	1710	2.90058	1
3A	59.3	2470	0.0240081	0.00827699
4A	1360	1590	0.855346	0.294887

## Sheet: Fig. 3C
Exp191(1)	B56a	GFP	B56a/GFP	Normalized to WT
WT	16800	8960	1.875	1
3A	100	2710	0.0369004	0.0196802
4A	114	3430	0.0332362	0.0177259
Exp191(2)	B56a	GFP	B56a/GFP	Normalized to WT
WT	13400	7190	1.8637	1
3A	155	4700	0.0329787	0.0176953
4A	30	3350	0.00895522	0.00480508
Exp193	B56a	GFP	B56a/GFP	Normalized to WT
WT	30900	20000	1.545	1
3A	71.3	5480	0.0130109	0.00842133
4A	955	5300	0.180189	0.116627

## Sheet: Fig. 3E
https://theolb.readthedocs.io/en/latest/imaging/measuring-cell-fluorescence-using-imagej.html
	WT_1	Area	Mean	IntDen	Mean BG	IntDen BG	CTCF	B56a/GFP		3A_1	Area	Mean	IntDen	Mean BG	IntDen BG	CTCF	B56a/GFP		4A_1	Area	Mean	IntDen	Mean BG	IntDen BG	CTCF	B56a/GFP
	B56a_1	0.065	184.25	11.962	163.462	10.625	1.33697	0.301052		B56a_1	0.065	175.688	11.406	170.316	11.0705	0.33546	0.0568752		B56a_1	0.105	186.385	19.664	165.154	17.3412	2.32283	0.34708
	GFP_1	0.065	437	28.371	368.154	23.93	4.44099			GFP_1	0.065	293.188	19.035	202.105	13.1368	5.89818			GFP_1	0.105	219.154	23.121	156.462	16.4285	6.69249
	B56a_2	0.085	184.619	15.732	163.462	13.8943	1.83773	0.229432		B56a_2	0.077	194.632	15.005	170.316	13.1143	1.89067	0.239207		B56a_2	0.049	172	8.375	165.154	8.09255	0.282454	0.296583
	GFP_2	0.085	461.238	39.303	368.154	31.2931	8.00991			GFP_2	0.077	304.368	23.466	202.105	15.5621	7.90392			GFP_2	0.049	177	8.619	156.462	7.66664	0.952362
	B56a_3	0.045	201.636	9	163.462	7.35579	1.64421	0.223974		B56a_3	0.081	178.95	14.522	170.316	13.7956	0.726404	0.0705761		B56a_3	0.069	183.176	12.636	165.154	11.3956	1.24037	0.341407
	GFP_3	0.045	535.636	23.908	368.154	16.5669	7.34107			GFP_3	0.081	328.55	26.663	202.105	16.3705	10.2925			GFP_3	0.069	209.176	14.429	156.462	10.7959	3.63312
	B56a_4	0.057	200.143	11.37	163.462	9.31733	2.05267	0.23437		B56a_4	0.069	186.118	12.839	170.316	11.7518	1.0872	0.228558		B56a_4	0.114	172.821	19.635	165.154	18.8276	0.807444	0.21507
	GFP_4	0.057	523.571	29.743	368.154	20.9848	8.75822			GFP_4	0.069	271.118	18.702	202.105	13.9452	4.75676			GFP_4	0.114	190.036	21.591	156.462	17.8367	3.75433
	B56a_5	0.061	204.4	12.441	163.462	9.97118	2.46982	0.304893		B56a_5	0.065	181.875	11.808	170.316	11.0705	0.73746	0.116998		B56a_5	0.069	175.529	12.108	165.154	11.3956	0.712374	0.304548
	GFP_5	0.061	502.067	30.558	368.154	22.4574	8.10061			GFP_5	0.065	299.438	19.44	202.105	13.1368	6.30318			GFP_5	0.069	190.412	13.135	156.462	10.7959	2.33912
	B56a_background	0.053	163.462	8.623						B56a_background	0.077	170.316	13.131						B56a_background	0.053	165.154	8.712
	GFP_background	0.053	368.154	19.42			Mean	0.258744		GFP_background	0.077	202.105	15.582			Mean	0.142443		GFP_background	0.053	156.462	8.253			Mean	0.300937
	WT_2	Area	Mean	IntDen	Mean BG	IntDen BG	CTCF	B56a/GFP		3A_2	Area	Mean	IntDen	Mean BG	IntDen BG	CTCF	B56a/GFP		4A_2	Area	Mean	IntDen	Mean BG	IntDen BG	CTCF	B56a/GFP
	B56a_1	0.077	255.316	19.684	195.786	15.0755	4.60848	0.364912		B56a_1	0.118	167.655	19.728	160.44	18.9319	0.79608	0.329651		B56a_1	0.122	166.567	20.276	158.783	19.3715	0.904474	0.494537
	GFP_1	0.077	555.316	42.813	392	30.184	12.629			GFP_1	0.118	151.448	17.821	130.56	15.4061	2.41492			GFP_1	0.122	167.8	20.426	152.435	18.5971	1.82893
	B56a_2	0.057	325.857	18.511	195.786	11.1598	7.3512	0.4993		B56a_2	0.126	164.71	20.719	160.44	20.2154	0.50356	0.147609		B56a_2	0.138	161.382	22.265	158.783	21.9121	0.352946	0.174383
	GFP_2	0.057	652.5	37.067	392	22.344	14.723			GFP_2	0.126	157.903	19.862	130.56	16.4506	3.41144			GFP_2	0.138	167.147	23.06	152.435	21.036	2.02397
	B56a_3	0.093	272.217	25.405	195.786	18.2081	7.1969	0.47747		B56a_3	0.11	169	18.515	160.44	17.6484	0.8666	0.362837		B56a_3	0.11	163.296	17.89	158.783	17.4661	0.42387	0.193535
	GFP_3	0.093	552.13	51.529	392	36.456	15.073			GFP_3	0.11	152.889	16.75	130.56	14.3616	2.3884			GFP_3	0.11	173.037	18.958	152.435	16.7678	2.19015
	B56a_4	0.085	254.238	21.664	195.786	16.6418	5.02219	0.369306		B56a_4	0.093	169.522	15.821	160.44	14.9209	0.90008	0.36324		B56a_4	0.134	163.182	21.851	158.783	21.2769	0.574078	0.216657
	GFP_4	0.085	550.619	46.919	392	33.32	13.599			GFP_4	0.093	156.652	14.62	130.56	12.1421	2.47792			GFP_4	0.134	172.333	23.076	152.435	20.4263	2.64971
	B56a_5	0.081	241.35	19.586	195.786	15.8587	3.72733	0.451415		B56a_5	0.126	169.065	21.266	160.44	20.2154	1.05056	0.341597		B56a_5	0.138	169.618	23.401	158.783	21.9121	1.48895	0.515568
	GFP_5	0.081	493	40.009	392	31.752	8.257			GFP_5	0.126	155.226	19.526	130.56	16.4506	3.07544			GFP_5	0.138	173.412	23.924	152.435	21.036	2.88797
	B56a_background	0.057	195.786	11.122	195.786					B56a_background	0.101	160.44	16.275						B56a_background	0.093	158.783	14.819
	GFP_background	0.057	392	22.269	392		Mean	0.432481		GFP_background	0.101	130.56	13.244			Mean	0.308987		GFP_background	0.093	152.435	14.226			Mean	0.318936
	WT_3	Area	Mean	IntDen	Mean BG	IntDen BG	CTCF	B56a/GFP		3A_3	Area	Mean	IntDen	Mean BG	IntDen BG	CTCF	B56a/GFP		4A_3	Area	Mean	IntDen	Mean BG	IntDen BG	CTCF	B56a/GFP
	B56a_1	0.089	284.773	25.421	227.667	20.2624	5.15864	0.340277		B56a_1	0.134	157.606	21.104	154.85	20.7499	0.3541	0.0471907		B56a_1	0.114	191.536	21.761	158.182	18.0327	3.72825	0.307859
	GFP_1	0.089	792.136	70.713	624.19	55.5529	15.1601			GFP_1	0.134	222.758	29.828	166.6	22.3244	7.5036			GFP_1	0.114	439.393	49.922	331.682	37.8117	12.1103
	B56a_2	0.11	281	30.786	227.667	25.0434	5.74263	0.30575		B56a_2	0.081	163.1	13.236	154.85	12.5428	0.69315	0.188694		B56a_2	0.183	178.778	32.644	158.182	28.9473	3.69669	0.270143
	GFP_2	0.11	798.148	87.443	624.19	68.6609	18.7821			GFP_2	0.081	211.55	17.168	166.6	13.4946	3.6734			GFP_2	0.183	407.356	74.382	331.682	60.6978	13.6842
	B56a_3	0.093	302.565	28.237	227.667	21.173	7.06397	0.364661		B56a_3	0.089	170.045	15.18	154.85	13.7816	1.39835	0.242197		B56a_3	0.154	172.816	26.647	158.182	24.36	2.28697	0.159582
	GFP_3	0.093	829.565	77.421	624.19	58.0497	19.3713			GFP_3	0.089	230.773	20.601	166.6	14.8274	5.7736			GFP_3	0.154	424.211	65.41	331.682	51.079	14.331
	B56a_4	0.105	281.423	29.69	227.667	23.905	5.78497	0.348407		B56a_4	0.122	173.767	21.153	154.85	18.8917	2.2613	0.242634		B56a_4	0.203	167.78	34.04	158.182	32.1109	1.92905	0.197476
	GFP_4	0.105	778.615	82.144	624.19	65.54	16.6041			GFP_4	0.122	243.533	29.645	166.6	20.3252	9.3198			GFP_4	0.203	380.02	77.1	331.682	67.3314	9.76855
	B56a_5	0.061	292.133	17.781	227.667	13.8877	3.89331	0.457907		B56a_5	0.122	158.567	19.302	154.85	18.8917	0.4103	0.0637627		B56a_5	0.219	174.315	38.195	158.182	34.6419	3.55314	0.258342
	GFP_5	0.061	765.267	46.578	624.19	38.0756	8.50241			GFP_5	0.122	219.833	26.76	166.6	20.3252	6.4348			GFP_5	0.219	394.278	86.392	331.682	72.6384	13.7536
	B56a_background	0.085	227.667	19.4						B56a_background	0.081	154.85	12.567						B56a_background	0.179	158.182	28.242
	GFP_background	0.085	624.19	53.188			Mean	0.363401		GFP_background	0.081	166.6	13.52			Mean	0.156896		GFP_background	0.179	331.682	59.218			Mean	0.238681
	WT_4	Area	Mean	IntDen	Mean BG	IntDen BG	CTCF	B56a/GFP		3A_4	Area	Mean	IntDen	Mean BG	IntDen BG	CTCF	B56a/GFP		4A_4	Area	Mean	IntDen	Mean BG	IntDen BG	CTCF	B56a/GFP
	B56a_1	0.093	233.739	21.814	188.12	17.4952	4.31884	0.518533		B56a_1	0.158	175.923	27.84	170.615	26.9572	0.88283	0.0864164		B56a_1	0.089	168.955	15.082	158.438	14.101	0.981018	0.294006
	GFP_1	0.093	560.87	52.344	473.28	44.015	8.32896			GFP_1	0.158	319.692	50.591	255.538	40.375	10.216			GFP_1	0.089	175.773	15.691	138.812	12.3543	3.33673
	B56a_2	0.081	263.65	21.396	188.12	15.2377	6.15828	0.442809		B56a_2	0.13	175.156	22.743	170.615	22.18	0.56305	0.0673258		B56a_2	0.057	164.714	9.357	158.438	9.03097	0.326034	0.158137
	GFP_2	0.081	643.75	52.243	473.28	38.3357	13.9073			GFP_2	0.13	320.25	41.583	255.538	33.2199	8.36306			GFP_2	0.057	175.571	9.974	138.812	7.91228	2.06172
	B56a_3	0.097	258.75	25.198	188.12	18.2476	6.95036	0.349127		B56a_3	0.093	180.435	16.839	170.615	15.8672	0.971805	0.0841465		B56a_3	0.037	179.444	6.553	158.438	5.86221	0.690794	0.406121
	GFP_3	0.097	675.833	65.816	473.28	45.9082	19.9078			GFP_3	0.093	378.391	35.314	255.538	23.765	11.549			GFP_3	0.037	187.222	6.837	138.812	5.13604	1.70096
	B56a_4	0.081	229.3	18.609	188.12	15.2377	3.37128	0.37001		B56a_4	0.097	175	17.042	170.615	16.5497	0.492345	0.121903		B56a_4	0.118	165.448	19.469	158.438	18.6957	0.773316	0.213141
	GFP_4	0.081	584.65	47.447	473.28	38.3357	9.11132			GFP_4	0.097	296	28.826	255.538	24.7872	4.03881			GFP_4	0.118	170.034	20.008	138.812	16.3798	3.62818
	B56a_5	0.105	232.115	24.488	188.12	19.7526	4.7354	0.548676		B56a_5	0.085	175.286	14.936	170.615	14.5023	0.433725	0.096292		B56a_5	0.057	172.357	9.791	158.438	9.03097	0.760034	0.381406
	GFP_5	0.105	552.846	58.325	473.28	49.6944	8.6306			GFP_5	0.085	307.762	26.225	255.538	21.7207	4.50427			GFP_5	0.057	174.357	9.905	138.812	7.91228	1.99272
	B56a_background	0.101	188.12	19.083						B56a_background	0.053	170.615	9	170.615					B56a_background	0.065	158.438	10.286
	GFP_background	0.101	473.28	48.011			Mean	0.445831		GFP_background	0.053	255.538	13.48	255.538		Mean	0.0912168		GFP_background	0.065	138.812	9.012			Mean	0.290562
	WT_5	Area	Mean	IntDen	Mean BG	IntDen BG	CTCF	B56a/GFP		3A_5	Area	Mean	IntDen	Mean BG	IntDen BG	CTCF	B56a/GFP		4A_5	Area	Mean	IntDen	Mean BG	IntDen BG	CTCF	B56a/GFP
	B56a_1	0.093	233.739	21.814	200.552	18.6513	3.16266	0.102393		B56a_1	0.053	180	9.495	162.1	8.5913	0.9037	0.136831		B56a_1	0.11	176.926	19.384	158.621	17.4483	1.93569	0.34833
	GFP_1	0.195	891.625	173.661	732.172	142.774	30.8875			GFP_1	0.053	352.769	18.609	226.5	12.0045	6.6045			GFP_1	0.11	217.741	23.855	166.345	18.298	5.55705
	B56a_2	0.118	218.448	25.705	200.552	23.6651	2.03986	0.0695115		B56a_2	0.077	163.684	12.619	162.1	12.4817	0.1373	0.0134285		B56a_2	0.122	173.567	21.128	158.621	19.3518	1.77624	0.276935
	GFP_2	0.118	983.586	115.742	732.172	86.3963	29.3457			GFP_2	0.077	358.842	27.665	226.5	17.4405	10.2245			GFP_2	0.122	219.4	26.708	166.345	20.2941	6.41391
	B56a_3	0.101	212.76	21.583	200.552	20.2558	1.32725	0.514711		B56a_3	0.073	167.833	12.258	162.1	11.8333	0.4247	0.0576294		B56a_3	0.077	170.895	13.175	158.621	12.2138	0.961183	0.285265
	GFP_3	0.101	754.4	76.528	732.172	73.9494	2.57863			GFP_3	0.073	327.278	23.904	226.5	16.5345	7.3695			GFP_3	0.077	209.842	16.178	166.345	12.8086	3.36944
	B56a_4	0.15	230.676	34.632	200.552	30.0828	4.5492	0.163621		B56a_4	0.097	173.917	16.937	162.1	15.7237	1.2133	0.0813558		B56a_4	0.11	174.815	19.152	158.621	17.4483	1.70369	0.28132
	GFP_4	0.15	916.703	137.629	732.172	109.826	27.8032			GFP_4	0.097	378.75	36.884	226.5	21.9705	14.9135			GFP_4	0.11	222.296	24.354	166.345	18.298	6.05605
	B56a_5	0.158	209.026	33.078	200.552	31.6872	1.39078	1.79035		B56a_5	0.093	159.261	14.863	162.1	15.0753	-0.2123	-0.0302314		B56a_5	0.11	168.37	18.446	158.621	17.4483	0.99769	0.241627
	GFP_5	0.158	735.923	116.46	732.172	115.683	0.776824			GFP_5	0.093	300.957	28.087	226.5	21.0645	7.0225			GFP_5	0.11	204.704	22.427	166.345	18.298	4.12905
	B56a_background	0.118	200.552	23.6						B56a_background	0.081	162.1	13.155						B56a_background	0.118	158.621	18.665
	GFP_background	0.118	732.172	86.157			Mean	0.528117		GFP_background	0.081	226.5	18.381			Mean	0.0518027		GFP_background	0.118	166.345	19.574			Mean	0.286696
	WT_6	Area	Mean	IntDen	Mean BG	IntDen BG	CTCF	B56a/GFP		3A_6	Area	Mean	IntDen	Mean BG	IntDen BG	CTCF	B56a/GFP		4A_6	Area	Mean	IntDen	Mean BG	IntDen BG	CTCF	B56a/GFP
	B56a_1	0.122	219.467	26.716	169.9	20.7278	5.9882	0.690633		B56a_1	0.053	171.154	9.028	157.562	8.35079	0.677214	0.814081		B56a_1	0.15	170	25.523	159.429	23.9143	1.60865	0.117553
	GFP_1	0.122	271.367	33.034	199.7	24.3634	8.6706			GFP_1	0.053	160.077	8.444	143.625	7.61212	0.831875			GFP_1	0.15	337.784	50.713	246.857	37.0285	13.6845
	B56a_2	0.077	219.789	16.945	169.9	13.0823	3.8627	0.503539		B56a_2	0.053	163.615	8.631	157.562	8.35079	0.280214	0.267667		B56a_2	0.122	182.533	22.22	159.429	19.4503	2.76966	0.220401
	GFP_2	0.077	298.947	23.048	199.7	15.3769	7.6711			GFP_2	0.053	164.154	8.659	143.625	7.61212	1.04688			GFP_2	0.122	350.633	42.683	246.857	30.1166	12.5664
	B56a_3	0.134	219.879	29.443	169.9	22.7666	6.6764	0.46254		B56a_3	0.061	160.8	9.787	157.562	9.61128	0.175718	0.128555		B56a_3	0.089	165.455	14.77	159.429	14.1892	0.580819	0.0897749
	GFP_3	0.134	307.636	41.194	199.7	26.7598	14.4342			GFP_3	0.061	166.4	10.128	143.625	8.76112	1.36688			GFP_3	0.089	318.591	28.44	246.857	21.9703	6.46973
	B56a_4	0.061	205.2	12.49	169.9	10.3639	2.1261	0.634411		B56a_4	0.089	152.545	13.618	157.562	14.023	-0.405018	-0.504774		B56a_4	0.081	183.25	14.871	159.429	12.9137	1.95725	0.188404
	GFP_4	0.061	255.2	15.533	199.7	12.1817	3.3513			GFP_4	0.089	152.182	13.585	143.625	12.7826	0.802375			GFP_4	0.081	374.4	30.384	246.857	19.9954	10.3886
	B56a_5	0.061	193.933	11.804	169.9	10.3639	1.4401	0.414143		B56a_5	0.065	164.625	10.688	157.562	10.2415	0.44647	0.296387		B56a_5	0.073	164.944	12.047	159.429	11.6383	0.408683	0.0765978
	GFP_5	0.061	257.267	15.659	199.7	12.1817	3.4773			GFP_5	0.065	167	10.842	143.625	9.33563	1.50638			GFP_5	0.073	319.778	23.356	246.857	18.0206	5.33544
	B56a_background	0.041	169.9	6.894						B56a_background	0.065	157.562	10.229						B56a_background	0.057	159.429	9.057
	GFP_background	0.041	199.7	8.103			Mean	0.541053		GFP_background	0.065	143.625	9.325			Mean	0.200383		GFP_background	0.057	246.857	14.023			Mean	0.138546
	WT_7	Area	Mean	IntDen	Mean BG	IntDen BG	CTCF	B56a/GFP		3A_7	Area	Mean	IntDen	Mean BG	IntDen BG	CTCF	B56a/GFP		4A_7	Area	Mean	IntDen	Mean BG	IntDen BG	CTCF	B56a/GFP
	B56a_1	0.101	215.12	21.822	173.2	17.4932	4.3288	0.280076		B56a_1	0.061	175.067	10.655	171.161	10.4408	0.214179	0.0426895		B56a_1	0.126	166.839	20.986	166.619	20.994	-0.007994	-0.000438629
	GFP_1	0.101	573.72	58.199	423.2	42.7432	15.4558			GFP_1	0.061	282	17.164	199.129	12.1469	5.01713			GFP_1	0.126	337.258	42.423	192.048	24.198	18.225
	B56a_2	0.069	214.059	14.766	173.2	11.9508	2.8152	0.440068		B56a_2	0.11	169.778	18.6	171.161	18.8277	-0.22771	-0.0265619		B56a_2	0.118	160.793	18.921	166.619	19.661	-0.740042	-0.0493317
	GFP_2	0.069	516.059	35.598	423.2	29.2008	6.3972			GFP_2	0.11	278.185	30.477	199.129	21.9042	8.57281			GFP_2	0.118	320.069	37.663	192.048	22.6617	15.0013
	B56a_3	0.118	223.897	26.347	173.2	20.4376	5.9094	0.326967		B56a_3	0.081	166.15	13.484	171.161	13.864	-0.380041	-0.0559167		B56a_3	0.097	163.583	15.93	166.619	16.162	-0.232043	-0.0143793
	GFP_3	0.118	577.966	68.011	423.2	49.9376	18.0734			GFP_3	0.081	282.5	22.926	199.129	16.1294	6.79655			GFP_3	0.097	357	34.766	192.048	18.6287	16.1373
	B56a_4	0.134	220.152	29.479	173.2	23.2088	6.2702	0.344286		B56a_4	0.097	173.333	16.88	171.161	16.6026	0.277383	0.0290682		B56a_4	0.101	171.08	17.355	166.619	16.8285	0.526481	0.0269988
	GFP_4	0.134	559.515	74.921	423.2	56.7088	18.2122			GFP_4	0.097	296.333	28.858	199.129	19.3155	9.54249			GFP_4	0.101	383.44	38.897	192.048	19.3968	19.5002
	B56a_5	0.053	204.462	10.785	173.2	9.1796	1.6054	0.293846		B56a_5	0.077	174.263	13.435	171.161	13.1794	0.255603	0.0357633		B56a_5	0.138	171.912	23.717	166.619	22.9934	0.723578	0.0435513
	GFP_5	0.053	528.769	27.893	423.2	22.4296	5.4634			GFP_5	0.077	291.579	22.48	199.129	15.3329	7.14707			GFP_5	0.138	312.529	43.117	192.048	26.5026	16.6144
	B56a_background	0.041	173.2	7.028						B56a_background	0.126	171.161	21.53						B56a_background	0.085	166.619	14.198
	GFP_background	0.041	423.2	17.172			Mean	0.337048		GFP_background	0.126	199.129	25.048			Mean	0.00500849		GFP_background	0.085	192.048	16.365			Mean	0.0012801
	WT_9	Area	Mean	IntDen	Mean BG	IntDen BG	CTCF	B56a/GFP		3A_8	Area	Mean	IntDen	Mean BG	IntDen BG	CTCF	B56a/GFP		4A_8	Area	Mean	IntDen	Mean BG	IntDen BG	CTCF	B56a/GFP
	B56a_1	0.11	256.852	28.14	189.385	20.8323	7.30765	0.504154		B56a_1	0.089	184.045	16.43	169.553	15.0902	1.33978	0.0748881		B56a_1	0.134	212.364	28.436	181.897	24.3742	4.0618	0.222519
	GFP_1	0.11	535.111	58.626	401.192	44.1311	14.4949			GFP_1	0.089	499.091	44.553	299.579	26.6625	17.8905			GFP_1	0.134	366.97	49.139	230.487	30.8853	18.2537
	B56a_2	0.105	226.077	23.851	189.385	19.8854	3.96558	0.283238		B56a_2	0.101	188.68	19.14	169.553	17.1249	2.01515	0.10929		B56a_2	0.105	196.462	20.727	181.897	19.0992	1.62782	0.13605
	GFP_2	0.105	532	56.126	401.192	42.1252	14.0008			GFP_2	0.101	480.04	48.696	299.579	30.2575	18.4385			GFP_2	0.105	342.808	36.166	230.487	24.2011	11.9649
	B56a_3	0.118	246.862	29.049	189.385	22.3474	6.70157	0.411965		B56a_3	0.073	184.556	13.48	169.553	12.3774	1.10263	0.100856		B56a_3	0.065	198.938	12.916	181.897	11.8233	1.0927	0.152838
	GFP_3	0.118	540.552	63.608	401.192	47.3407	16.2673			GFP_3	0.073	449.111	32.802	299.579	21.8693	10.9327			GFP_3	0.065	340.875	22.131	230.487	14.9817	7.14935
	B56a_4	0.081	224.4	18.211	189.385	15.3402	2.87081	0.319638		B56a_4	0.11	176.333	19.319	169.553	18.6508	0.66817	0.0411073		B56a_4	0.105	194.538	20.524	181.897	19.0992	1.42482	0.116474
	GFP_4	0.081	511.1	41.478	401.192	32.4966	8.98145			GFP_4	0.11	449.148	49.208	299.579	32.9537	16.2543			GFP_4	0.105	345.346	36.434	230.487	24.2011	12.2329
	B56a_5	0.093	244.522	22.82	189.385	17.6128	5.2072	0.409366		B56a_5	0.138	172.382	23.782	169.553	23.3983	0.383686	0.0195031		B56a_5	0.065	183.5	11.913	181.897	11.8233	0.089695	0.0131511
	GFP_5	0.093	536.087	50.031	401.192	37.3109	12.7201			GFP_5	0.138	442.265	61.015	299.579	41.3419	19.6731			GFP_5	0.065	335.812	21.802	230.487	14.9817	6.82034
	B56a_background	0.105	189.385	19.98						B56a_background	0.154	169.553	26.144						B56a_background	0.158	181.897	28.785
	GFP_background	0.105	401.192	42.326			Mean	0.385672		GFP_background	0.154	299.579	46.193			Mean	0.0691289		GFP_background	0.158	230.487	36.475			Mean	0.128206
	WT_10	Area	Mean	IntDen	Mean BG	IntDen BG	CTCF	B56a/GFP		3A_9	Area	Mean	IntDen	Mean BG	IntDen BG	CTCF	B56a/GFP		4A_10	Area	Mean	IntDen	Mean BG	IntDen BG	CTCF	B56a/GFP
	B56a_1	0.146	265.611	38.8	214	31.244	7.556	0.256189		B56a_1	0.162	166.625	27.045	158.676	25.7055	1.33949	0.201753		B56a_1	0.077	157.211	12.12	149	11.473	0.647	0.0787864
	GFP_1	0.146	786.528	114.893	584.926	85.3992	29.4938			GFP_1	0.162	247.35	40.147	206.838	33.5078	6.63924			GFP_1	0.077	398.105	30.692	291.947	22.4799	8.21208
	B56a_2	0.093	269.522	25.154	214	19.902	5.252	0.316636		B56a_2	0.134	173.636	23.251	158.676	21.2626	1.98842	0.209468		B56a_2	0.105	156.577	16.519	149	15.645	0.874	0.0743667
	GFP_2	0.093	760.609	70.985	584.926	54.3981	16.5869			GFP_2	0.134	277.879	37.209	206.838	27.7163	9.49271			GFP_2	0.105	401.962	42.407	291.947	30.6544	11.7526
	B56a_3	0.097	241.625	23.531	214	20.758	2.773	0.226568		B56a_3	0.114	179.429	20.386	158.676	18.0891	2.29694	0.296055		B56a_3	0.081	158.3	12.847	149	12.069	0.778	0.143933
	GFP_3	0.097	708.292	68.977	584.926	56.7378	12.2392			GFP_3	0.114	275.821	31.338	206.838	23.5795	7.75847			GFP_3	0.081	358	29.053	291.947	23.6477	5.40529
	B56a_4	0.069	245.118	16.908	214	14.766	2.142	0.255453		B56a_4	0.174	163.395	28.509	158.676	27.6096	0.899376	0.074642		B56a_4	0.093	154.565	14.425	149	13.857	0.568	0.053555
	GFP_4	0.069	706.647	48.745	584.926	40.3599	8.38511			GFP_4	0.174	275.326	48.039	206.838	35.9898	12.0492			GFP_4	0.093	404.565	37.757	291.947	27.1511	10.6059
	B56a_5	0.093	252.957	23.608	214	19.902	3.706	0.433304		B56a_5	0.146	164.139	23.977	158.676	23.1667	0.810304	0.122151		B56a_5	0.073	158.778	11.597	149	10.877	0.72	0.150411
	GFP_5	0.093	674.522	62.951	584.926	54.3981	8.55288			GFP_5	0.146	252.139	36.832	206.838	30.1983	6.63365			GFP_5	0.073	357.333	26.099	291.947	21.3121	4.78687
	B56a_background	0.11	214	23.445						B56a_background	0.15	158.676	23.823						B56a_background	0.077	149	11.487
	GFP_background	0.11	584.926	64.083			Mean	0.29763		GFP_background	0.15	206.838	31.053			Mean	0.180814		GFP_background	0.077	291.947	22.508			Mean	0.100211
	WT_11	Area	Mean	IntDen	Mean BG	IntDen BG	CTCF	B56a/GFP		3A_10	Area	Mean	IntDen	Mean BG	IntDen BG	CTCF	B56a/GFP		4A_11	Area	Mean	IntDen	Mean BG	IntDen BG	CTCF	B56a/GFP
	B56a_1	0.077	243	18.734	201.682	15.5295	3.20449	0.365434		B56a_1	0.105	170.308	17.967	166.533	17.486	0.481035	0.0379127		B56a_1	0.077	161.316	12.437	142.094	10.9412	1.49576	0.180456
	GFP_1	0.077	515.421	39.737	402.182	30.968	8.76899			GFP_1	0.105	450.962	47.576	332.267	34.888	12.688			GFP_1	0.077	344.158	26.533	236.938	18.2442	8.28877
	B56a_2	0.101	271.8	27.572	201.682	20.3699	7.20212	0.380047		B56a_2	0.142	180.686	25.661	166.533	23.6477	2.01331	0.0687958		B56a_2	0.11	153.444	16.811	142.094	15.6303	1.18066	0.0885529
	GFP_2	0.101	587.24	59.571	402.182	40.6204	18.9506			GFP_2	0.142	538.286	76.447	332.267	47.1819	29.2651			GFP_2	0.11	359.593	39.396	236.938	26.0632	13.3328
	B56a_3	0.114	260.571	29.605	201.682	22.9917	6.61325	0.394462		B56a_3	0.146	176.083	25.722	166.533	24.3138	1.40818	0.0544667		B56a_3	0.077	150.947	11.637	142.094	10.9412	0.695762	0.0835271
	GFP_3	0.114	551.107	62.614	402.182	45.8487	16.7653			GFP_3	0.146	509.083	74.365	332.267	48.511	25.854			GFP_3	0.077	344.684	26.574	236.938	18.2442	8.32977
	B56a_4	0.065	246.938	16.032	201.682	13.1093	2.92267	0.329717		B56a_4	0.097	170.5	16.604	166.533	16.1537	0.450299	0.025718		B56a_4	0.093	156.696	14.624	142.094	13.2147	1.40926	0.104376
	GFP_4	0.065	539.188	35.006	402.182	26.1418	8.86417			GFP_4	0.097	510.75	49.739	332.267	32.2299	17.5091			GFP_4	0.093	380.783	35.537	236.938	22.0352	13.5018
	B56a_5	0.081	267	21.668	201.682	16.3362	5.33176	0.56647		B56a_5	0.11	169.63	18.584	166.533	18.3186	0.26537	0.0113176		B56a_5	0.081	154.05	12.502	142.094	11.5096	0.992386	0.0947112
	GFP_5	0.081	517.4	41.989	402.182	32.5767	9.41226			GFP_5	0.11	547.63	59.997	332.267	36.5494	23.4476			GFP_5	0.081	365.6	29.67	236.938	19.192	10.478
	B56a_background	0.089	201.682	18.004						B56a_background	0.122	166.533	20.272						B56a_background	0.13	142.094	18.45
	GFP_background	0.089	402.182	35.902			Mean	0.407226		GFP_background	0.122	332.267	40.447			Mean	0.0396421		GFP_background	0.13	236.938	30.765			Mean	0.110325
	WT_12	Area	Mean	IntDen	Mean BG	IntDen BG	CTCF	B56a/GFP		3A_11	Area	Mean	IntDen	Mean BG	IntDen BG	CTCF	B56a/GFP		4A_12	Area	Mean	IntDen	Mean BG	IntDen BG	CTCF	B56a/GFP
	B56a_1	0.146	355.778	51.971	202.026	29.4958	22.4752	0.464371		B56a_1	0.114	167.357	19.014	162.833	18.563	0.451038	0.0356932		B56a_1	0.085	152.905	13.029	151.25	12.8563	0.17275	0.0857754
	GFP_1	0.146	859.278	125.521	528.231	77.1217	48.3993			GFP_1	0.114	455.964	51.805	343.583	39.1685	12.6365			GFP_1	0.085	165.095	14.068	141.812	12.054	2.01398
	B56a_2	0.146	301.917	44.103	202.026	29.4958	14.6072	0.356332		B56a_2	0.126	165.194	20.779	162.833	20.517	0.262042	0.0122773		B56a_2	0.101	153.36	15.557	151.25	15.2763	0.28075	0.223886
	GFP_2	0.146	808.583	118.115	528.231	77.1217	40.9933			GFP_2	0.126	513.839	64.635	343.583	43.2915	21.3435			GFP_2	0.101	153.56	15.577	141.812	14.323	1.25399
	B56a_3	0.11	269.111	29.483	202.026	22.2229	7.26014	0.409424		B56a_3	0.134	178.242	23.867	162.833	21.8196	2.04738	0.0618751		B56a_3	0.061	154.2	9.385	151.25	9.22625	0.15875	0.129542
	GFP_3	0.11	692.222	75.838	528.231	58.1054	17.7326			GFP_3	0.134	590.939	79.129	343.583	46.0401	33.0889			GFP_3	0.061	162.267	9.876	141.812	8.65053	1.22547
	B56a_4	0.101	240.24	24.37	202.026	20.4046	3.96537	0.223029		B56a_4	0.11	166.111	18.199	162.833	17.9116	0.28737	0.020973		B56a_4	0.101	152.92	15.513	151.25	15.2763	0.23675	0.103793
	GFP_4	0.101	701.2	71.131	528.231	53.3513	17.7797			GFP_4	0.11	470.037	51.496	343.583	37.7941	13.7019			GFP_4	0.101	163.68	16.604	141.812	14.323	2.28099
	B56a_5	0.11	318	34.839	202.026	22.2229	12.6161	0.40164		B56a_5	0.081	163.7	13.285	162.833	13.1895	0.095527	0.00965526		B56a_5	0.085	158.524	13.508	151.25	12.8563	0.65175	0.375869
	GFP_5	0.11	817.074	89.517	528.231	58.1054	31.4116			GFP_5	0.081	464.85	37.724	343.583	27.8302	9.89378			GFP_5	0.085	161.81	13.788	141.812	12.054	1.73398
	B56a_background	0.158	202.026	31.971						B56a_background	0.195	162.833	31.715						B56a_background	0.065	151.25	9.82
	GFP_background	0.158	528.231	83.592			Mean	0.370959		GFP_background	0.195	343.583	66.919			Mean	0.0280948		GFP_background	0.065	141.812	9.207			Mean	0.183773
										3A_12	Area	Mean	IntDen	Mean BG	IntDen BG	CTCF	B56a/GFP		4A_14	Area	Mean	IntDen	Mean BG	IntDen BG	CTCF	B56a/GFP
										B56a_1	0.097	186.083	18.122	171.25	16.6113	1.51075	0.228736		B56a_1	0.126	203.097	25.547	187.071	23.5709	1.97605	0.206982
										GFP_1	0.097	259.25	25.247	192.188	18.6422	6.60476			GFP_1	0.126	319.452	40.183	243.143	30.636	9.54698
										B56a_2	0.101	186.8	18.949	171.25	17.2963	1.65275	0.307831		B56a_2	0.114	202.714	23.031	187.071	21.3261	1.70491	0.195793
										GFP_2	0.101	244.28	24.78	192.188	19.411	5.36901			GFP_2	0.114	320.607	36.426	243.143	27.7183	8.7077
										B56a_3	0.073	184.444	13.472	171.25	12.5012	0.97075	0.333904		B56a_3	0.077	199	15.342	187.071	14.4045	0.937533	0.167059
										GFP_3	0.073	231.889	16.937	192.188	14.0297	2.90728			GFP_3	0.077	315.632	24.334	243.143	18.722	5.61199
										B56a_4	0.045	186.818	8.339	171.25	7.70625	0.63275	0.217924		B56a_4	0.081	203.85	16.543	187.071	15.1528	1.39025	0.198822
										GFP_4	0.045	258.818	11.552	192.188	8.64846	2.90354			GFP_4	0.081	328.85	26.687	243.143	19.6946	6.99242
										B56a_5	0.073	178.667	13.05	171.25	12.5012	0.54875	0.216617		B56a_5	0.065	194.75	12.644	187.071	12.1596	0.484385	0.0867497
										GFP_5	0.073	226.778	16.563	192.188	14.0297	2.53328			GFP_5	0.065	329.438	21.388	243.143	15.8043	5.58371
										B56a_background	0.065	171.25	11.118						B56a_background	0.057	187.071	10.627
										GFP_background	0.065	192.188	12.477			Mean	0.261002		GFP_background	0.057	243.143	13.812			Mean	0.171081
										3A_13	Area	Mean	IntDen	Mean BG	IntDen BG	CTCF	B56a/GFP		4A_15	Area	Mean	IntDen	Mean BG	IntDen BG	CTCF	B56a/GFP
										B56a_1	0.089	153.136	13.67	152	13.528	0.142	0.0194377		B56a_1	0.065	150.438	9.767	148.346	9.64249	0.12451	0.0782836
										GFP_1	0.089	311.727	27.828	230.591	20.5226	7.3054			GFP_1	0.065	187.188	12.153	162.5	10.5625	1.5905
										B56a_2	0.105	173.423	18.296	152	15.96	2.336	0.174134		B56a_2	0.053	150.385	7.933	148.346	7.86234	0.070662	0.107799
										GFP_2	0.105	356.654	37.627	230.591	24.2121	13.4149			GFP_2	0.053	175.692	9.268	162.5	8.6125	0.6555
										B56a_3	0.081	162.5	13.187	152	12.312	0.875	0.20119		B56a_3	0.089	155.455	13.877	148.346	13.2028	0.674206	0.320974
										GFP_3	0.081	283.75	23.027	230.591	18.6779	4.34913			GFP_3	0.089	185.545	16.563	162.5	14.4625	2.1005
										B56a_4	0.11	151.926	16.645	152	16.72	-0.075	-0.00704954		B56a_4	0.126	154.968	19.493	148.346	18.6916	0.801404	0.25257
										GFP_4	0.11	328.63	36.004	230.591	25.365	10.639			GFP_4	0.126	188	23.648	162.5	20.475	3.173
										B56a_5	0.134	157.455	21.084	152	20.368	0.716	0.0828435		B56a_5	0.069	160.412	11.065	148.346	10.2359	0.829126	0.487865
										GFP_5	0.134	295.303	39.542	230.591	30.8992	8.64281			GFP_5	0.069	187.176	12.912	162.5	11.2125	1.6995
										B56a_background	0.089	152	13.569						B56a_background	0.105	148.346	15.651
										GFP_background	0.089	230.591	20.585			Mean	0.0941111		GFP_background	0.105	162.5	17.144			Mean	0.249498

## Sheet: Fig.3G
GFP	1-527	3A	4A
0.00126319	1.37463	0.188405	0.47461
-0.0079706	0.788497	0.116418	0.42963
-5.756e-05	1.40145	0.0578787	0.321424
0.0111083	0.967601	0.128085	0.38923
0.00010274	1.65331	0.102579	0.359389
0.0057689	1.2572	0.136632	0.325061
0.00914037	1.77923	0.090095	0.354359
0.00036761	0.940717	0.157702	0.228618
0.0086741	1.1615	0.0446418	0.246988
0.0502215	1.95215	0.0955743	0.336485
0.00070019	0.829466	0.116454	0.311905
0.0101743	1.15529	0.109595	0.411154
-0.0035556	1.96138	0.0624411	0.270532
-0.0048445	0.785915	0.126284	0.337647
0.0386025	1.23202	0.0286422	0.314446
0.00307989	0.721201	-0.0287813	0.430618
-0.0007938	1.21515	0.031673	0.32952
0.00243247	1.33999	0.122242	0.328073
0.00206672	1.37541	0.190782	0.211589
0.00345623	0.849989	0.0257321	0.231638
-0.0012497	1.42657	0.106615	0.314892
0.00763711	0.907604	0.101722	0.229762
	1.22859	0.00153326	0.330844
	1.40863	0.0537138	0.316569
		0.0922681	0.295162
		0.0800326	0.47198
		0.0780726
		0.0495449
