# Supplementary material for: A highly conserved pocket on PP2A‐B56 is required for hSgo1 binding and cohesion protection during mitosis
Source: EMBO Rep. 2021 May 11;22(7):e52295. doi: 10.15252/embr.202052295 (PMC8256288; doi:10.15252/embr.202052295)
Supplement: Supplementary file 12 — Source Data for Figure 4 [file EMBR-22-e52295-s008.xlsx]

## Sheet: Fig. 4B
Distance between kinetochore pairs	Control	Sgo1 KD	Sgo1 KD + Sgo1 WT	Sgo1 KD + Sgo1 3A	Sgo1 KD + Sgo1 4A
	0.3802	2.0704	0.3838	0.9316	0.3056
	0.3162	1.7206	0.3234	0.8966	0.3316
	0.3464	1.7748	0.3012	1.1252	0.3698
	0.39	2.1996	0.3716	1.7912	0.4214
	0.395	1.5708	0.506	1.3052	0.4688
	0.4944	1.6096	0.4278	0.774	0.4016
	0.3762	1.7536	0.4178	1.682	0.4042
	0.4372	1.5158	0.4594	0.9878	0.3836
	0.4138	2.0812	0.4372	1.17	0.3656
	0.3064	1.6826	0.3994	0.9028	0.4194
	0.5864	2.319	0.4056	1.4872	0.3916
	0.541	2.1474	0.354	1.5026	0.372
	0.436	1.6086	0.4186	1.1238	0.3288
	0.521	1.7852	0.4258	1.5626	0.3594
	0.5232	2.3	0.3568	1.108	0.3572
	0.5612	1.9348	0.305	1.0946	0.411
	0.5654	1.8142	0.4542	1.7658	0.4428
	0.3888	2.3952	0.3796	1.8384	0.3752
	0.462	1.9356	0.3164	1.477	0.303
	0.3864	2.5386	0.5002	1.0176	0.3534
	0.5142	2.0354	0.443	1.3852	0.3848
	0.5224	2.2418	0.4328	1.8682	0.4138
	0.5128	1.7834	0.5012	1.7084	0.3986
	0.445	1.9466	0.4854	2.1488	0.439
	0.5702	2.418	0.453	1.4484	0.45
	0.498	2.4296	0.3756	1.9654	0.3278
	0.6104	2.0942	0.3618	1.7622	0.4458
	0.543	1.8142	0.4442	2.3156	0.4076
	0.6614	2.261	0.4508	2.3734	0.4198
	0.6262	2.7424	0.53	1.3372	0.3784
	0.512	1.774	0.4032	1.5252	0.3802
	0.5534	1.6728	0.3948	1.412	0.3162
	0.5254	2.6756	0.3332	1.5698	0.3464
	0.546	2.1096	0.4334	1.4424	0.39
	0.6492	3.1466	0.4368	1.7038	0.395
	0.547	2.9454	0.4468	1.855	0.4944
	0.6886	1.7978	0.5758	1.611	0.3762
	0.6052	2.2996	0.48	1.539	0.4372
	0.6044	2.1704	0.552	2.211	0.4138
	0.6902	2.1512	0.5	1.5482	0.3064
	0.5666	2.4334	0.5556	2.5078	0.5864
	0.6514	2.3416	0.5754	1.614	0.541
	0.787	2.0816	0.441	1.8692	0.436
	0.6108	1.9596	0.579	1.6418	0.521
	0.7092	2.002	0.5554	1.5298	0.5232

## Sheet: Fig. 4C
Exp261 Blot1	Smc1	Smc1-background	GFP	Smc1/GFP			Exp261 Blot2	Smc3	Smc3-background	GFP	Smc3/GFP
V	2680						V	2030
V-WT	42600	39920	72700	0.549106	1		V-WT	42700	40670	70600	0.576062	1
V-3A	30400	27720	27000	1.02667	1.86971		V-3A	24400	22370	26300	0.85057	1.47652
V-4A	51600	48920	68400	0.715205	1.30249		V-4A	42000	39970	64700	0.617774	1.07241
Exp272	Smc1	Smc1-background	GFP	Smc1/GFP
V	3850
V-WT	22600	18750	92400	0.202922	1
V-3A	32300	28450	55000	0.517273	2.54912
V-4A	37400	33550	115000	0.291739	1.43769
Exp276 Blot2	Smc1	Smc1-background	GFP	Smc1/GFP			Exp276 Blot1	Smc3	Smc3-background	GFP	Smc3/GFP
V	1210						V	1440
V-WT	23600	22390	99100	0.225933	1		V-WT	22200	20760	92500	0.224432	1
V-3A	64400	63190	62500	1.01104	4.47495		V-3A	53500	52060	56700	0.918166	4.09106
V-4A	13100	11890	40000	0.29725	1.31565		V-4A	13200	11760	44900	0.261915	1.16701
Exp280 Blot1	Smc1	Smc1-background	GFP	Smc1/GFP			Exp280 Blot2	Smc3	Smc3-background	GFP	Smc3/GFP
V	1240						V	1180
V-WT	5400	4160	103000	0.0403883	1		V-WT	5470	4290	98400	0.0435976	1
V-3A	29000	27760	167000	0.166228	4.11573		V-3A	44000	42820	214000	0.200093	4.58956
V-4A	6290	5050	67400	0.0749258	1.85513		V-4A	8050	6870	76600	0.0896867	2.05715

## Sheet: Fig. 4G
Ctrl	Sgo1KD	Sgo1KD+WT	Sgo1KD+3A	Sgo1KD+4A	Sgo1KD+3A+WAPLKD
63	168	84	280	105	112
91	294	42	343	63	48
70	196	77	56	84	56
77	364	70	364	35	56
84	259	70	294	42	56
70	182	49	266	70	40
77	364	63	140	63	56
35	399	77	420	224	56
42	301	42	329	49	48
49	273	70	504	56	120
56	259	56	70	56	40
105	154	63	245	49	48
63	315	56	266	56	48
63	357	63	210	70	40
70	133	49	182	70	112
63	196	77	280	63	56
56	231	49	140	84	48
77	476	56	56	70	64
56	371	56	42	63	56
70	287	77	294	105	40
56	196	84	105	91	40
49	217	84	210	175	128
98	308	77	294	56	48
140	259	49	336	63	56
105	217	63	210	56	88
70	420	49	294	126	72
84	189	56	266	63	64
63	252	63	364	91	48
105	336	70	476	56	88
84	343	70	224	63	64
70	147	49	371	84	72
56	140	56	140	77	48
70	217	112	329	56	104
63	196	70	49	84	48
56	336	70	56	63	40
70	238	63	161	56	72
147	189	63	266	63	56
49	175	63	203	49	56
42	217	70	147	56	56
49	133	77	126	98	72
70	420	63	574	63	48
91	497	84	140	70	48
49	196	63	273	56	104
91	168	91	56	91	48
49	210	70	175	126	48
56	126	126	217	49	48
140	280	63	497	77	72
91	350	56	441	56	88
63	294	140	217	63	48
56	266	70	140	84	48
77	308	126	273	70	40
63	224	133	294	133	48
70	280	70	196	49	40
77	371	56	224	70	48
84	217	63	511	63	48
56	273	70	476	77	56
49	161	70	126	77	40
63	301	224	259	126	48
105	336	56	91	112	48
84	245	147	70	56	72
70	385	77	161	49	40
70	434	63	245	77	80
77	490	126	266	56	48
56	231	49	126	56	56
63	273	77	168	105	64
49	294	70	147	49	56
70	133	77	70	49	48
70	350	91	98	77	48
63	231	84	266	147	56
70	259	56	357	63	48
77	322	77	343	91	56
					48
					48
					56
					56
					48
					40
					48
					56
					112
